# Supplementary material for: Drosophila melanogaster resilin improves the mechanical properties of transgenic silk
Source: PLoS One. 2023 Mar 3;18(3):e0282533. doi: 10.1371/journal.pone.0282533 (PMC9983856; doi:10.1371/journal.pone.0282533)
Supplement: S1 File — (XLSX) [file pone.0282533.s001.xlsx]

## Sheet: Sheet1
Lan10				SR
1- 1				1- 1
Time	Load	Strain		Time	Load	Strain
sec	N	mm		sec	N	mm
0	-0.000175	0		0	0.0004	0
0.05	-0.000175	0.00133		0.05	0.0003	0.001
0.1	-0.0002	0.003		0.1	0.000275	0.00267
0.15	-0.000225	0.00467		0.15	0.00035	0.00433
0.2	-0.0002	0.00633		0.2	0.000325	0.006
0.25	-0.0002	0.008		0.25	0.000275	0.00767
0.3	-0.000275	0.00967		0.3	0.0003	0.00933
0.35	-0.0003	0.0113		0.35	0.000375	0.011
0.4	-0.0002	0.0127		0.4	0.000375	0.0127
0.45	-0.00025	0.0143		0.45	0.000325	0.014
0.5	-0.00025	0.016		0.5	0.000325	0.0157
0.55	-0.00025	0.0177		0.55	0.000375	0.0173
0.6	-0.000225	0.0193		0.6	0.00035	0.019
0.65	-0.000225	0.021		0.65	0.0003	0.0207
0.7	-0.00025	0.0227		0.7	0.00025	0.0223
0.75	-0.000225	0.024		0.75	0.0003	0.024
0.8	-0.000175	0.0257		0.8	0.000375	0.0257
0.85	-0.00015	0.0273		0.85	0.0003	0.0273
0.9	-0.00015	0.029		0.9	0.000375	0.029
0.95	-0.0001	0.0307		0.95	0.000425	0.0307
1	-7.5e-05	0.0323		1	0.000475	0.0323
1.05	-0.000125	0.034		1.05	0.00045	0.034
1.1	-0.000125	0.0353		1.1	0.00045	0.0357
1.15	-5e-05	0.037		1.15	0.0005	0.0373
1.2	5e-05	0.0387		1.2	0.0005	0.039
1.25	0.00015	0.0403		1.25	0.000525	0.0407
1.3	0.0002	0.042		1.3	0.000525	0.0423
1.35	0.0002	0.0437		1.35	0.000525	0.044
1.4	0.000275	0.0453		1.4	0.00055	0.0457
1.45	0.0003	0.047		1.45	0.000525	0.0473
1.5	0.000325	0.0483		1.5	0.000525	0.0487
1.55	0.000425	0.05		1.55	0.000575	0.0503
1.6	0.000525	0.0517		1.6	0.000575	0.052
1.65	0.000525	0.0533		1.65	0.000575	0.0537
1.7	0.000575	0.055		1.7	0.0006	0.0553
1.75	0.00065	0.0567		1.75	0.00065	0.057
1.8	0.000675	0.0583		1.8	0.000675	0.0587
1.85	0.000675	0.06		1.85	0.000725	0.0603
1.9	0.000775	0.0617		1.9	0.0008	0.062
1.95	0.000875	0.063		1.95	0.00085	0.0637
2	0.000975	0.0647		2	0.000925	0.0653
2.05	0.001	0.0663		2.05	0.00095	0.067
2.1	0.001025	0.068		2.1	0.001	0.0687
2.15	0.0011	0.0697		2.15	0.00115	0.0703
2.2	0.001225	0.0713		2.2	0.001275	0.072
2.25	0.0013	0.073		2.25	0.001275	0.0737
2.3	0.00135	0.0747		2.3	0.001375	0.0753
2.35	0.00145	0.076		2.35	0.001525	0.077
2.4	0.0015	0.0777		2.4	0.001575	0.0787
2.45	0.001525	0.0793		2.45	0.001625	0.0803
2.5	0.001525	0.081		2.5	0.001725	0.082
2.55	0.001625	0.0827		2.55	0.0018	0.0837
2.6	0.001725	0.0843		2.6	0.001875	0.0853
2.65	0.001775	0.086		2.65	0.0019	0.087
2.7	0.001825	0.0877		2.7	0.001925	0.0887
2.75	0.00195	0.0893		2.75	0.002075	0.0903
2.8	0.002025	0.091		2.8	0.0022	0.092
2.85	0.002025	0.0923		2.85	0.0023	0.0937
2.9	0.002125	0.094		2.9	0.00245	0.0953
2.95	0.00225	0.0957		2.95	0.002525	0.097
3	0.002375	0.0973		3	0.002575	0.0987
3.05	0.0024	0.099		3.05	0.002625	0.100333
3.1	0.002475	0.100667		3.1	0.00275	0.102
3.15	0.002575	0.102333		3.15	0.00285	0.103667
3.2	0.0027	0.104		3.2	0.00295	0.105333
3.25	0.002775	0.105667		3.25	0.003	0.107
3.3	0.002875	0.107333		3.3	0.003075	0.108667
3.35	0.003	0.109		3.35	0.003225	0.110333
3.4	0.003075	0.110667		3.4	0.003325	0.112
3.45	0.003125	0.112333		3.45	0.003375	0.113667
3.5	0.003175	0.114		3.5	0.0035	0.115333
3.55	0.00325	0.115667		3.55	0.0036	0.117
3.6	0.00335	0.117333		3.6	0.003625	0.118333
3.65	0.003475	0.119		3.65	0.003675	0.120333
3.7	0.003575	0.120667		3.7	0.003825	0.122
3.75	0.0036	0.122333		3.75	0.00395	0.123667
3.8	0.00365	0.124		3.8	0.00405	0.125333
3.85	0.0037	0.125333		3.85	0.0042	0.127
3.9	0.0038	0.127333		3.9	0.004275	0.128667
3.95	0.0039	0.128667		3.95	0.004375	0.130333
4	0.004075	0.130667		4	0.004475	0.132
4.05	0.0041	0.132333		4.05	0.00455	0.133667
4.1	0.004125	0.134		4.1	0.00465	0.135333
4.15	0.0042	0.135667		4.15	0.004725	0.137
4.2	0.0043	0.137		4.2	0.004825	0.138667
4.25	0.004325	0.138667		4.25	0.004875	0.140333
4.3	0.004425	0.140333		4.3	0.00505	0.142
4.35	0.004575	0.142		4.35	0.0052	0.143667
4.4	0.004625	0.143667		4.4	0.005325	0.145333
4.45	0.00465	0.145667		4.45	0.00535	0.147
4.5	0.004675	0.147		4.5	0.005475	0.148667
4.55	0.004725	0.148667		4.55	0.0056	0.150333
4.6	0.004875	0.150333		4.6	0.005725	0.152
4.65	0.004975	0.152		4.65	0.00575	0.153667
4.7	0.005125	0.153667		4.7	0.005875	0.155333
4.75	0.005225	0.155333		4.75	0.006	0.157
4.8	0.005275	0.157		4.8	0.006125	0.158667
4.85	0.0053	0.158667		4.85	0.006225	0.160333
4.9	0.005375	0.160333		4.9	0.00635	0.162
4.95	0.005475	0.162		4.95	0.0065	0.163667
5	0.005575	0.163667		5	0.006625	0.165333
5.05	0.0056	0.165333		5.05	0.006675	0.167
5.1	0.005625	0.167		5.1	0.0068	0.168667
5.15	0.00575	0.168667		5.15	0.0069	0.170333
5.2	0.00585	0.170333		5.2	0.006975	0.172
5.25	0.005925	0.172		5.25	0.00705	0.173667
5.3	0.006	0.173667		5.3	0.00715	0.175333
5.35	0.006175	0.175667		5.35	0.007275	0.177
5.4	0.006225	0.177		5.4	0.0074	0.178667
5.45	0.00625	0.178667		5.45	0.00745	0.180333
5.5	0.0063	0.180333		5.5	0.0076	0.182
5.55	0.006375	0.182		5.55	0.007725	0.183667
5.6	0.0065	0.184		5.6	0.007825	0.185333
5.65	0.0067	0.185667		5.65	0.007925	0.187
5.7	0.006825	0.187333		5.7	0.008075	0.188667
5.75	0.006925	0.189		5.75	0.0082	0.190333
5.8	0.006975	0.190667		5.8	0.008325	0.192
5.85	0.007025	0.192333		5.85	0.00845	0.193667
5.9	0.00705	0.194		5.9	0.0085	0.195333
5.95	0.007125	0.195667		5.95	0.008575	0.197
6	0.0073	0.197333		6	0.008675	0.198667
6.05	0.007425	0.199		6.05	0.008725	0.200333
6.1	0.0075	0.200667		6.1	0.00885	0.202
6.15	0.0076	0.202333		6.15	0.008975	0.203667
6.2	0.00765	0.204		6.2	0.00905	0.205333
6.25	0.0077	0.205667		6.25	0.00915	0.207
6.3	0.007775	0.207333		6.3	0.00925	0.208667
6.35	0.007925	0.209		6.35	0.00935	0.210333
6.4	0.00805	0.210667		6.4	0.009425	0.212
6.45	0.00815	0.212333		6.45	0.00945	0.213667
6.5	0.0082	0.214		6.5	0.009575	0.215333
6.55	0.008225	0.215667		6.55	0.009675	0.217
6.6	0.008325	0.217333		6.6	0.00985	0.218667
6.65	0.0084	0.219		6.65	0.009975	0.220333
6.7	0.0085	0.220667		6.7	0.010075	0.222
6.75	0.0086	0.222333		6.75	0.010175	0.223667
6.8	0.008675	0.224		6.8	0.010275	0.225333
6.85	0.008725	0.225667		6.85	0.0103	0.227
6.9	0.008775	0.227333		6.9	0.010425	0.228667
6.95	0.0089	0.229		6.95	0.010625	0.230333
7	0.00905	0.230667		7	0.01075	0.232
7.05	0.00915	0.232333		7.05	0.010775	0.233667
7.1	0.009275	0.234333		7.1	0.01085	0.235333
7.15	0.009375	0.236		7.15	0.010975	0.237
7.2	0.0094	0.237667		7.2	0.011075	0.238667
7.25	0.0094	0.239333		7.25	0.0111	0.240333
7.3	0.009425	0.241		7.3	0.011275	0.242
7.35	0.009525	0.242667		7.35	0.011425	0.243667
7.4	0.009675	0.244333		7.4	0.011575	0.245333
7.45	0.00975	0.246		7.45	0.0116	0.247
7.5	0.009875	0.247667		7.5	0.011675	0.248667
7.55	0.00995	0.249333		7.55	0.011775	0.250333
7.6	0.01005	0.251		7.6	0.011875	0.252
7.65	0.01015	0.252667		7.65	0.011925	0.253667
7.7	0.010275	0.254333		7.7	0.012	0.255333
7.75	0.0104	0.256		7.75	0.012125	0.257
7.8	0.010475	0.257667		7.8	0.012225	0.258667
7.85	0.0105	0.259333		7.85	0.0123	0.260333
7.9	0.01055	0.261		7.9	0.01245	0.262
7.95	0.0106	0.262667		7.95	0.01255	0.263667
8	0.01075	0.264333		8	0.012675	0.265333
8.05	0.01085	0.266		8.05	0.0128	0.267
8.1	0.010925	0.267667		8.1	0.01285	0.268667
8.15	0.011075	0.269333		8.15	0.01295	0.270333
8.2	0.011175	0.271		8.2	0.0131	0.272
8.25	0.011275	0.272667		8.25	0.01315	0.273667
8.3	0.011375	0.274333		8.3	0.01325	0.275667
8.35	0.011525	0.276		8.35	0.01335	0.277333
8.4	0.011625	0.277667		8.4	0.0135	0.279
8.45	0.011675	0.279333		8.45	0.01355	0.280667
8.5	0.0117	0.281		8.5	0.01365	0.282
8.55	0.011775	0.282667		8.55	0.013725	0.283667
8.6	0.011825	0.284333		8.6	0.013875	0.285333
8.65	0.0119	0.286		8.65	0.0139	0.287
8.7	0.012	0.287667		8.7	0.013975	0.289
8.75	0.012125	0.289333		8.75	0.014125	0.290667
8.8	0.01225	0.291333		8.8	0.01425	0.292333
8.85	0.012275	0.293		8.85	0.0143	0.294
8.9	0.012375	0.294667		8.9	0.014425	0.295667
8.95	0.01245	0.296333		8.95	0.014525	0.297333
9	0.012575	0.298		9	0.01465	0.299
9.05	0.012675	0.299667		9.05	0.014775	0.300667
9.1	0.0127	0.301333		9.1	0.01485	0.302333
9.15	0.0128	0.303		9.15	0.014925	0.304
9.2	0.012875	0.304667		9.2	0.015025	0.305667
9.25	0.012925	0.306333		9.25	0.015125	0.307333
9.3	0.013025	0.308		9.3	0.015225	0.309
9.35	0.013125	0.309667		9.35	0.015325	0.310667
9.4	0.013225	0.311333		9.4	0.01545	0.312333
9.45	0.0133	0.313		9.45	0.015525	0.314
9.5	0.01335	0.314667		9.5	0.015575	0.315667
9.55	0.0134	0.316333		9.55	0.0157	0.317333
9.6	0.013525	0.318		9.6	0.0158	0.319
9.65	0.013625	0.319667		9.65	0.0159	0.320667
9.7	0.013775	0.321333		9.7	0.016025	0.322333
9.75	0.013925	0.323		9.75	0.016125	0.324
9.8	0.013975	0.324667		9.8	0.01625	0.325667
9.85	0.014025	0.326333		9.85	0.016275	0.327333
9.9	0.014075	0.328		9.9	0.01635	0.329
9.95	0.014125	0.329667		9.95	0.0165	0.330667
10	0.014275	0.331333		10	0.0166	0.332333
10.05	0.0144	0.333		10.05	0.0167	0.334
10.1	0.014525	0.334667		10.1	0.0168	0.335667
10.15	0.01465	0.336333		10.15	0.016875	0.337333
10.2	0.014725	0.338		10.2	0.017	0.339
10.25	0.014725	0.34		10.25	0.01705	0.340667
10.3	0.0148	0.341667		10.3	0.017175	0.342333
10.35	0.0149	0.343333		10.35	0.0173	0.344
10.4	0.01505	0.345		10.4	0.0174	0.345667
10.45	0.015075	0.346667		10.45	0.01755	0.347333
10.5	0.01515	0.348333		10.5	0.01765	0.349
10.55	0.01525	0.35		10.55	0.0177	0.350667
10.6	0.0154	0.351667		10.6	0.0178	0.352333
10.65	0.015525	0.353333		10.65	0.017875	0.354
10.7	0.01565	0.355		10.7	0.017975	0.355667
10.75	0.015775	0.356667		10.75	0.018075	0.357333
10.8	0.01585	0.358333		10.8	0.018175	0.359
10.85	0.015925	0.36		10.85	0.01825	0.360667
10.9	0.015975	0.361667		10.9	0.0183	0.362333
10.95	0.016	0.363333		10.95	0.01845	0.364
11	0.0161	0.365		11	0.018575	0.365667
11.05	0.01625	0.366667		11.05	0.018625	0.367333
11.1	0.01635	0.368333		11.1	0.0187	0.369
11.15	0.016475	0.37		11.15	0.0188	0.370667
11.2	0.016525	0.371667		11.2	0.0189	0.372333
11.25	0.01655	0.373333		11.25	0.019	0.374
11.3	0.0166	0.375		11.3	0.019125	0.375667
11.35	0.01665	0.376667		11.35	0.0192	0.377333
11.4	0.016775	0.378333		11.4	0.01925	0.379
11.45	0.016875	0.38		11.45	0.01925	0.380667
11.5	0.01695	0.381667		11.5	0.019375	0.382333
11.55	0.01705	0.383667		11.55	0.01955	0.384
11.6	0.017125	0.385333		11.6	0.0196	0.385667
11.65	0.0172	0.387		11.65	0.01975	0.387333
11.7	0.017275	0.388667		11.7	0.019825	0.389
11.75	0.017375	0.390333		11.75	0.019925	0.390667
11.8	0.0175	0.392		11.8	0.02	0.392333
11.85	0.017525	0.393667		11.85	0.02	0.394
11.9	0.0176	0.395333		11.9	0.020075	0.395667
11.95	0.01775	0.397		11.95	0.020175	0.397333
12	0.017925	0.398667		12	0.020275	0.399
12.05	0.018025	0.400333		12.05	0.02035	0.400667
12.1	0.018125	0.402		12.1	0.02045	0.402333
12.15	0.0182	0.403667		12.15	0.0206	0.404
12.2	0.018225	0.405333		12.2	0.02075	0.405667
12.25	0.018275	0.407		12.25	0.02085	0.407333
12.3	0.018325	0.408667		12.3	0.02095	0.409
12.35	0.0184	0.410333		12.35	0.021025	0.410667
12.4	0.0185	0.412		12.4	0.0211	0.412333
12.45	0.018575	0.413667		12.45	0.02115	0.414
12.5	0.01865	0.415333		12.5	0.02125	0.415667
12.55	0.018675	0.417		12.55	0.021375	0.417333
12.6	0.018775	0.418667		12.6	0.02145	0.419
12.65	0.018875	0.420333		12.65	0.02155	0.420667
12.7	0.019	0.422333		12.7	0.02165	0.422333
12.75	0.019125	0.424		12.75	0.0217	0.424
12.8	0.019225	0.425667		12.8	0.0218	0.425667
12.85	0.0193	0.427333		12.85	0.02185	0.427333
12.9	0.019325	0.429		12.9	0.02195	0.429
12.95	0.019475	0.430667		12.95	0.022025	0.430667
13	0.019625	0.432333		13	0.02215	0.432333
13.05	0.0197	0.434		13.05	0.022175	0.434
13.1	0.019775	0.435667		13.1	0.0223	0.435667
13.15	0.019825	0.437333		13.15	0.02245	0.437333
13.2	0.019875	0.439		13.2	0.022525	0.439
13.25	0.019975	0.440667		13.25	0.022525	0.441
13.3	0.02005	0.442333		13.3	0.022625	0.442667
13.35	0.0202	0.444		13.35	0.02275	0.444333
13.4	0.020275	0.445667		13.4	0.022825	0.446
13.45	0.020325	0.447333		13.45	0.022875	0.447667
13.5	0.020475	0.449		13.5	0.022975	0.449333
13.55	0.020525	0.450667		13.55	0.023025	0.451
13.6	0.0206	0.452333		13.6	0.02305	0.452333
13.65	0.02065	0.454		13.65	0.0231	0.454333
13.7	0.0208	0.455667		13.7	0.02315	0.456
13.75	0.020875	0.457333		13.75	0.023275	0.457667
13.8	0.02095	0.459333		13.8	0.0234	0.459333
13.85	0.021	0.461		13.85	0.02345	0.461
13.9	0.021025	0.462667		13.9	0.02355	0.462667
13.95	0.021075	0.464333		13.95	0.02365	0.464333
14	0.02115	0.466		14	0.0237	0.466
14.05	0.021275	0.467667		14.05	0.023725	0.467667
14.1	0.02135	0.469333		14.1	0.023775	0.469333
14.15	0.021425	0.471		14.15	0.023875	0.471
14.2	0.0215	0.472667		14.2	0.02395	0.472667
14.25	0.0216	0.474333		14.25	0.024	0.474333
14.3	0.021675	0.476		14.3	0.024125	0.476
14.35	0.021775	0.477667		14.35	0.024225	0.477667
14.4	0.021875	0.479333		14.4	0.0244	0.479333
14.45	0.0219	0.481		14.45	0.024425	0.481
14.5	0.021975	0.482667		14.5	0.02455	0.482667
14.55	0.02205	0.484333		14.55	0.024675	0.484333
14.6	0.0222	0.486		14.6	0.02475	0.486
14.65	0.022275	0.487667		14.65	0.0247	0.487667
14.7	0.022375	0.489333		14.7	0.0247	0.489333
14.75	0.022525	0.491		14.75	0.0248	0.491
14.8	0.022575	0.492667		14.8	0.024875	0.492667
14.85	0.022625	0.494333		14.85	0.0249	0.494333
14.9	0.02265	0.496		14.9	0.025	0.496
14.95	0.0227	0.497667		14.95	0.025125	0.497667
15	0.02275	0.499333		15	0.025225	0.499333
15.05	0.0228	0.501		15.05	0.025275	0.501
15.1	0.022875	0.502667		15.1	0.025325	0.502667
15.15	0.022975	0.504333		15.15	0.02545	0.504333
15.2	0.023025	0.506		15.2	0.02555	0.506
15.25	0.0231	0.507667		15.25	0.02555	0.507667
15.3	0.0232	0.509333		15.3	0.02565	0.509333
15.35	0.0233	0.511		15.35	0.025775	0.511
15.4	0.0234	0.512667		15.4	0.025825	0.512667
15.45	0.023425	0.514333		15.45	0.025875	0.514333
15.5	0.023475	0.516333		15.5	0.025925	0.516
15.55	0.023475	0.518		15.55	0.026025	0.517667
15.6	0.023575	0.519667		15.6	0.0261	0.519333
15.65	0.02365	0.521333		15.65	0.026125	0.521
15.7	0.02375	0.523		15.7	0.026175	0.522667
15.75	0.023875	0.524667		15.75	0.0263	0.524333
15.8	0.023925	0.526333		15.8	0.0264	0.526
15.85	0.02395	0.528		15.85	0.02645	0.527667
15.9	0.024	0.529667		15.9	0.02655	0.529333
15.95	0.024075	0.531333		15.95	0.02655	0.531
16	0.02415	0.533		16	0.0266	0.532667
16.05	0.024225	0.534667		16.05	0.026625	0.534333
16.1	0.0243	0.536333		16.1	0.0267	0.536
16.15	0.024375	0.538		16.15	0.026825	0.537667
16.2	0.0244	0.539667		16.2	0.0269	0.539333
16.25	0.024475	0.541333		16.25	0.02695	0.541
16.3	0.024575	0.543		16.3	0.027	0.542667
16.35	0.02465	0.544667		16.35	0.02705	0.544333
16.4	0.024775	0.546333		16.4	0.027075	0.546
16.45	0.024775	0.548		16.45	0.027075	0.547667
16.5	0.024825	0.549667		16.5	0.02715	0.549333
16.55	0.024925	0.551333		16.55	0.0272	0.551
16.6	0.024975	0.553		16.6	0.02725	0.552667
16.65	0.025025	0.554667		16.65	0.02735	0.554333
16.7	0.02505	0.556333		16.7	0.0274	0.556
16.75	0.025125	0.558		16.75	0.027475	0.557667
16.8	0.0252	0.559667		16.8	0.02755	0.559333
16.85	0.025225	0.561667		16.85	0.027575	0.561
16.9	0.02525	0.563333		16.9	0.027625	0.562667
16.95	0.025275	0.565		16.95	0.0277	0.564333
17	0.025375	0.566667		17	0.0278	0.566
17.05	0.025425	0.568333		17.05	0.027875	0.567667
17.1	0.025475	0.57		17.1	0.027975	0.569333
17.15	0.025575	0.571667		17.15	0.028075	0.571
17.2	0.025625	0.573333		17.2	0.02815	0.572667
17.25	0.0257	0.575		17.25	0.02815	0.574333
17.3	0.025725	0.576667		17.3	0.028225	0.576
17.35	0.025775	0.578333		17.35	0.028275	0.577667
17.4	0.025875	0.58		17.4	0.0283	0.579333
17.45	0.02585	0.581667		17.45	0.028275	0.581
17.5	0.025875	0.583333		17.5	0.028325	0.582667
17.55	0.02595	0.585		17.55	0.028425	0.584333
17.6	0.026075	0.586667		17.6	0.0285	0.586
17.65	0.0261	0.588333		17.65	0.028475	0.587667
17.7	0.026125	0.59		17.7	0.02855	0.589333
17.75	0.026225	0.591667		17.75	0.028625	0.591
17.8	0.026275	0.593333		17.8	0.0287	0.592667
17.85	0.0263	0.595		17.85	0.0287	0.594333
17.9	0.0263	0.596667		17.9	0.028725	0.596
17.95	0.02635	0.598333		17.95	0.02885	0.598
18	0.0264	0.6		18	0.0289	0.599333
18.05	0.026425	0.601667		18.05	0.028925	0.601333
18.1	0.0265	0.603333		18.1	0.029025	0.603
18.15	0.026575	0.605		18.15	0.029125	0.604667
18.2	0.026625	0.606667		18.2	0.029175	0.606333
18.25	0.026675	0.608333		18.25	0.02915	0.608
18.3	0.0267	0.61		18.3	0.029225	0.609667
18.35	0.026775	0.611667		18.35	0.0293	0.611333
18.4	0.026825	0.613333		18.4	0.029375	0.613
18.45	0.02685	0.615		18.45	0.0294	0.614333
18.5	0.0269	0.616667		18.5	0.02945	0.616
18.55	0.026975	0.618333		18.55	0.02945	0.618
18.6	0.02705	0.62		18.6	0.029475	0.619333
18.65	0.027025	0.621667		18.65	0.029475	0.621333
18.7	0.027075	0.623667		18.7	0.0295	0.623
18.75	0.027125	0.625333		18.75	0.02955	0.624667
18.8	0.0272	0.627		18.8	0.02955	0.626333
18.85	0.0272	0.628667		18.85	0.029575	0.628
18.9	0.02715	0.630333		18.9	0.029725	0.629667
18.95	0.02725	0.632		18.95	0.0298	0.631333
19	0.0273	0.633667		19	0.029875	0.633
19.05	0.027325	0.635333		19.05	0.0299	0.634667
19.1	0.02735	0.637		19.1	0.0299	0.636333
19.15	0.0274	0.638667		19.15	0.029975	0.638
19.2	0.027425	0.640333		19.2	0.03	0.639667
19.25	0.027425	0.642		19.25	0.03	0.641333
19.3	0.0274	0.643667		19.3	0.0301	0.643
19.35	0.027425	0.645333		19.35	0.030225	0.644667
19.4	0.02745	0.647		19.4	0.030275	0.646333
19.45	0.027475	0.648667		19.45	0.030325	0.648
19.5	0.027475	0.650333		19.5	0.030375	0.649667
19.55	0.027575	0.652		19.55	0.030425	0.651333
19.6	0.02765	0.653667		19.6	0.03045	0.653
19.65	0.027725	0.655333		19.65	0.030425	0.654667
19.7	0.027725	0.657		19.7	0.0305	0.656333
19.75	0.027775	0.658667		19.75	0.030625	0.658
19.8	0.027825	0.660333		19.8	0.030675	0.659667
19.85	0.02785	0.662		19.85	0.03065	0.661333
19.9	0.02785	0.663667		19.9	0.030725	0.663
19.95	0.02785	0.665333		19.95	0.030875	0.664667
20	0.027875	0.667		20	0.0309	0.666333
20.05	0.02785	0.668667		20.05	0.030875	0.668
20.1	0.0279	0.670333		20.1	0.030975	0.669667
20.15	0.0279	0.672		20.15	0.031025	0.671333
20.2	0.027975	0.673667		20.2	0.03105	0.673
20.25	0.027975	0.675333		20.25	0.030975	0.674667
20.3	0.028025	0.677		20.3	0.031025	0.676333
20.35	0.02805	0.678667		20.35	0.031125	0.678
20.4	0.028075	0.680333		20.4	0.03115	0.679667
20.45	0.02805	0.682		20.45	0.03115	0.681333
20.5	0.02805	0.683667		20.5	0.031225	0.683
20.55	0.02805	0.685333		20.55	0.031275	0.684667
20.6	0.0281	0.687333		20.6	0.0313	0.686333
20.65	0.0281	0.689		20.65	0.03125	0.688
20.7	0.02815	0.690667		20.7	0.031375	0.689667
20.75	0.028225	0.692333		20.75	0.03145	0.691333
20.8	0.028325	0.694		20.8	0.031525	0.693
20.85	0.028325	0.695667		20.85	0.031575	0.694667
20.9	0.0283	0.697333		20.9	0.031575	0.696333
20.95	0.02835	0.699		20.95	0.031675	0.698
21	0.028325	0.700667		21	0.0317	0.699667
21.05	0.0283	0.702333		21.05	0.031675	0.701333
21.1	0.0283	0.704		21.1	0.031725	0.703
21.15	0.028325	0.705667		21.15	0.031825	0.704667
21.2	0.02835	0.707333		21.2	0.031875	0.706333
21.25	0.028325	0.709		21.25	0.03185	0.708
21.3	0.02835	0.710667		21.3	0.0319	0.709667
21.35	0.0284	0.712333		21.35	0.03195	0.711333
21.4	0.028425	0.714		21.4	0.032	0.713
21.45	0.028375	0.715667		21.45	0.032	0.714667
21.5	0.028375	0.717333		21.5	0.032	0.716333
21.55	0.028425	0.719		21.55	0.032025	0.718
21.6	0.02845	0.720667		21.6	0.03205	0.719667
21.65	0.02845	0.722333		21.65	0.03205	0.721333
21.7	0.028475	0.724		21.7	0.032075	0.723
21.75	0.0285	0.725667		21.75	0.0321	0.724667
21.8	0.0285	0.727333		21.8	0.032175	0.726333
21.85	0.028525	0.729		21.85	0.032225	0.728
21.9	0.028525	0.730667		21.9	0.03225	0.729667
21.95	0.02855	0.732333		21.95	0.0323	0.731333
22	0.028525	0.734		22	0.032325	0.733
22.05	0.02855	0.735667		22.05	0.0323	0.734667
22.1	0.02855	0.737333		22.1	0.0323	0.736333
22.15	0.028575	0.739		22.15	0.032325	0.738
22.2	0.028625	0.740667		22.2	0.032375	0.739667
22.25	0.0286	0.742333		22.25	0.0324	0.741333
22.3	0.0286	0.744		22.3	0.03245	0.743
22.35	0.02865	0.745667		22.35	0.0325	0.744667
22.4	0.02865	0.747333		22.4	0.03255	0.746333
22.45	0.02865	0.749		22.45	0.0325	0.748
22.5	0.028625	0.750667		22.5	0.0325	0.749667
22.55	0.028675	0.752667		22.55	0.0326	0.751333
22.6	0.028775	0.754333		22.6	0.0326	0.753
22.65	0.028725	0.756		22.65	0.032625	0.754667
22.7	0.02875	0.757667		22.7	0.032675	0.756333
22.75	0.028775	0.759333		22.75	0.032725	0.758
22.8	0.0288	0.761		22.8	0.0328	0.759667
22.85	0.028775	0.762667		22.85	0.032825	0.761333
22.9	0.02875	0.764333		22.9	0.032925	0.763
22.95	0.028775	0.766		22.95	0.033	0.764667
23	0.0288	0.767667		23	0.033075	0.766333
23.05	0.02885	0.769333		23.05	0.033075	0.768
23.1	0.028825	0.771		23.1	0.033025	0.769667
23.15	0.0289	0.772667		23.15	0.03305	0.771333
23.2	0.028975	0.774333		23.2	0.03305	0.773
23.25	0.028975	0.776		23.25	0.033025	0.774667
23.3	0.02895	0.777667		23.3	0.033075	0.776333
23.35	0.02895	0.779333		23.35	0.0331	0.778
23.4	0.029	0.781		23.4	0.033175	0.779667
23.45	0.029025	0.782667		23.45	0.03315	0.781333
23.5	0.02905	0.784333		23.5	0.033175	0.783
23.55	0.0291	0.786		23.55	0.03325	0.784667
23.6	0.0291	0.787667		23.6	0.033275	0.786333
23.65	0.0291	0.789333		23.65	0.0332	0.788
23.7	0.029125	0.791		23.7	0.0332	0.789667
23.75	0.02915	0.792667		23.75	0.03335	0.791667
23.8	0.0292	0.794333		23.8	0.03335	0.793333
23.85	0.0292	0.796		23.85	0.03335	0.795
23.9	0.029175	0.797667		23.9	0.0334	0.796667
23.95	0.029225	0.799333		23.95	0.03345	0.798333
24	0.0292	0.801		24	0.03345	0.8
24.05	0.0292	0.802667		24.05	0.03345	0.801667
24.1	0.02915	0.804333		24.1	0.0335	0.803333
24.15	0.029175	0.806		24.15	0.03355	0.805
24.2	0.0292	0.807667		24.2	0.033575	0.806667
24.25	0.029175	0.809333		24.25	0.033525	0.808333
24.3	0.02915	0.811		24.3	0.03355	0.81
24.35	0.0292	0.812667		24.35	0.033625	0.811667
24.4	0.02925	0.814333		24.4	0.033675	0.813333
24.45	0.02925	0.816		24.45	0.033625	0.815
24.5	0.02925	0.817667		24.5	0.033625	0.816667
24.55	0.0293	0.819333		24.55	0.03375	0.818333
24.6	0.02935	0.821		24.6	0.0337	0.82
24.65	0.02935	0.822667		24.65	0.0337	0.821667
24.7	0.02935	0.824333		24.7	0.033675	0.823333
24.75	0.0294	0.826		24.75	0.033775	0.825
24.8	0.02945	0.827667		24.8	0.033775	0.826667
24.85	0.02945	0.829667		24.85	0.033725	0.828333
24.9	0.029475	0.831333		24.9	0.03385	0.83
24.95	0.029525	0.833		24.95	0.033925	0.831667
25	0.029575	0.834667		25	0.033925	0.833333
25.05	0.02955	0.836333		25.05	0.03395	0.835
25.1	0.029525	0.838		25.1	0.03395	0.836667
25.15	0.02955	0.839667		25.15	0.034025	0.838333
25.2	0.02955	0.841333		25.2	0.03405	0.84
25.25	0.029525	0.843		25.25	0.034025	0.841667
25.3	0.0295	0.844667		25.3	0.034075	0.843333
25.35	0.029525	0.846333		25.35	0.034125	0.845
25.4	0.02955	0.848		25.4	0.034175	0.846667
25.45	0.02955	0.849667		25.45	0.0342	0.848333
25.5	0.029575	0.851333		25.5	0.034225	0.85
25.55	0.029625	0.853		25.55	0.03425	0.851667
25.6	0.029675	0.854667		25.6	0.034225	0.853333
25.65	0.029675	0.856333		25.65	0.034225	0.855
25.7	0.029675	0.858		25.7	0.034275	0.856667
25.75	0.0297	0.859667		25.75	0.0343	0.858333
25.8	0.029725	0.861333		25.8	0.03435	0.86
25.85	0.029725	0.863		25.85	0.034275	0.861667
25.9	0.029725	0.864667		25.9	0.03435	0.863333
25.95	0.02975	0.866333		25.95	0.03445	0.865
26	0.029775	0.868		26	0.034425	0.866667
26.05	0.029775	0.869667		26.05	0.03445	0.868333
26.1	0.0298	0.871333		26.1	0.03445	0.87
26.15	0.029825	0.873		26.15	0.034525	0.871667
26.2	0.0299	0.874667		26.2	0.034575	0.873333
26.25	0.02985	0.876333		26.25	0.03455	0.875
26.3	0.029875	0.878		26.3	0.034625	0.876667
26.35	0.029875	0.879667		26.35	0.034675	0.878333
26.4	0.029875	0.881333		26.4	0.034675	0.88
26.45	0.029875	0.883333		26.45	0.034575	0.881667
26.5	0.0298	0.885		26.5	0.0346	0.883333
26.55	0.02985	0.886667		26.55	0.0347	0.885
26.6	0.02985	0.888333		26.6	0.034725	0.886667
26.65	0.02985	0.89		26.65	0.034725	0.888333
26.7	0.029875	0.891667		26.7	0.034725	0.89
26.75	0.02985	0.893333		26.75	0.03475	0.891667
26.8	0.029875	0.895		26.8	0.034775	0.893333
26.85	0.02985	0.896667		26.85	0.03475	0.895
26.9	0.029825	0.898333		26.9	0.034825	0.896667
26.95	0.029875	0.9		26.95	0.034875	0.898333
27	0.0299	0.901667		27	0.034925	0.9
27.05	0.0299	0.903333		27.05	0.0349	0.901667
27.1	0.029875	0.905		27.1	0.03495	0.903333
27.15	0.029925	0.906667		27.15	0.035025	0.905
27.2	0.030025	0.908333		27.2	0.03505	0.906667
27.25	0.03	0.91		27.25	0.03505	0.908333
27.3	0.03	0.911667		27.3	0.03505	0.91
27.35	0.03005	0.913333		27.35	0.035075	0.911667
27.4	0.0301	0.915		27.4	0.035025	0.913333
27.45	0.030025	0.916667		27.45	0.034975	0.915
27.5	0.030025	0.918333		27.5	0.034975	0.916667
27.55	0.0301	0.92		27.55	0.035	0.918333
27.6	0.03015	0.921667		27.6	0.035025	0.92
27.65	0.03015	0.923333		27.65	0.03505	0.921667
27.7	0.03015	0.925		27.7	0.03505	0.923333
27.75	0.030175	0.926667		27.75	0.035125	0.925
27.8	0.030225	0.928333		27.8	0.03515	0.926667
27.85	0.030225	0.93		27.85	0.035125	0.928333
27.9	0.03025	0.931667		27.9	0.03515	0.930333
27.95	0.0303	0.933333		27.95	0.0352	0.932
28	0.0303	0.935		28	0.035275	0.933667
28.05	0.03025	0.936667		28.05	0.0352	0.935333
28.1	0.03025	0.938333		28.1	0.0352	0.937
28.15	0.030275	0.94		28.15	0.035275	0.938667
28.2	0.030325	0.941667		28.2	0.0353	0.940333
28.25	0.0303	0.943333		28.25	0.035275	0.942
28.3	0.030275	0.945333		28.3	0.03535	0.943667
28.35	0.03035	0.947		28.35	0.035425	0.945333
28.4	0.030375	0.948667		28.4	0.035475	0.947
28.45	0.03035	0.950333		28.45	0.035475	0.948667
28.5	0.03035	0.952		28.5	0.03545	0.950333
28.55	0.030425	0.953667		28.55	0.035525	0.952
28.6	0.03045	0.955333		28.6	0.035525	0.953667
28.65	0.030475	0.957		28.65	0.0355	0.955333
28.7	0.030475	0.958667		28.7	0.035525	0.957
28.75	0.0305	0.960333		28.75	0.035575	0.958667
28.8	0.03055	0.962		28.8	0.035575	0.960333
28.85	0.03055	0.963667		28.85	0.03555	0.962
28.9	0.030525	0.965333		28.9	0.03555	0.963667
28.95	0.030525	0.967		28.95	0.03555	0.965333
29	0.03055	0.968667		29	0.035575	0.967
29.05	0.0305	0.970333		29.05	0.035525	0.968667
29.1	0.0305	0.972		29.1	0.03555	0.970333
29.15	0.03055	0.973667		29.15	0.0356	0.972
29.2	0.0306	0.975333		29.2	0.035625	0.973667
29.25	0.0306	0.977		29.25	0.035575	0.975333
29.3	0.0306	0.978667		29.3	0.035625	0.977
29.35	0.030625	0.980333		29.35	0.035725	0.978667
29.4	0.03065	0.982		29.4	0.0358	0.980333
29.45	0.030625	0.983667		29.45	0.035725	0.982
29.5	0.030575	0.985333		29.5	0.035775	0.983667
29.55	0.03065	0.987		29.55	0.035875	0.985333
29.6	0.0307	0.988667		29.6	0.035875	0.987
29.65	0.03075	0.990333		29.65	0.03585	0.988667
29.7	0.03075	0.992		29.7	0.03585	0.990333
29.75	0.0308	0.993667		29.75	0.03595	0.992
29.8	0.030825	0.995667		29.8	0.03595	0.993667
29.85	0.0308	0.997333		29.85	0.035875	0.995333
29.9	0.030775	0.999		29.9	0.035975	0.997
29.95	0.030825	1.00067		29.95	0.036125	0.998667
30	0.03085	1.00233		30	0.036125	1.00033
30.05	0.030825	1.004		30.05	0.03615	1.002
30.1	0.03085	1.00567		30.1	0.036225	1.00367
30.15	0.0309	1.00733		30.15	0.03625	1.00533
30.2	0.03095	1.009		30.2	0.03625	1.007
30.25	0.030925	1.01067		30.25	0.036225	1.00867
30.3	0.0309	1.01233		30.3	0.03625	1.01033
30.35	0.03095	1.014		30.35	0.036325	1.012
30.4	0.031	1.01567		30.4	0.03635	1.01367
30.45	0.031025	1.01733		30.45	0.0363	1.01533
30.5	0.031025	1.019		30.5	0.036375	1.017
30.55	0.03105	1.02067		30.55	0.03645	1.01867
30.6	0.0311	1.02233		30.6	0.0364	1.02033
30.65	0.031125	1.024		30.65	0.03635	1.022
30.7	0.031075	1.02567		30.7	0.0364	1.02367
30.75	0.031075	1.02733		30.75	0.036425	1.02533
30.8	0.03115	1.02933		30.8	0.036425	1.027
30.85	0.031175	1.03067		30.85	0.03645	1.02867
30.9	0.03115	1.03267		30.9	0.0365	1.03033
30.95	0.03115	1.03433		30.95	0.0365	1.032
31	0.031225	1.036		31	0.0365	1.03367
31.05	0.031225	1.03767		31.05	0.036475	1.03533
31.1	0.031225	1.03933		31.1	0.036525	1.037
31.15	0.031275	1.041		31.15	0.0366	1.03867
31.2	0.0313	1.04267		31.2	0.036625	1.04033
31.25	0.031275	1.04433		31.25	0.0366	1.04233
31.3	0.031275	1.046		31.3	0.036625	1.044
31.35	0.031325	1.04767		31.35	0.036725	1.04567
31.4	0.03135	1.04933		31.4	0.036675	1.04733
31.45	0.031375	1.051		31.45	0.0366	1.049
31.5	0.0314	1.05267		31.5	0.0366	1.05067
31.55	0.031425	1.05433		31.55	0.036725	1.052
31.6	0.03145	1.056		31.6	0.03675	1.054
31.65	0.031425	1.05767		31.65	0.036675	1.05567
31.7	0.031425	1.05933		31.7	0.036725	1.05733
31.75	0.031425	1.061		31.75	0.03685	1.059
31.8	0.031425	1.06267		31.8	0.0369	1.06067
31.85	0.031375	1.06433		31.85	0.036875	1.062
31.9	0.031375	1.066		31.9	0.0369	1.064
31.95	0.031425	1.06767		31.95	0.03695	1.06567
32	0.031475	1.06967		32	0.037	1.06733
32.05	0.031425	1.07133		32.05	0.036975	1.069
32.1	0.031475	1.073		32.1	0.036975	1.07067
32.15	0.031525	1.07467		32.15	0.037075	1.07233
32.2	0.031575	1.07633		32.2	0.03715	1.074
32.25	0.0316	1.078		32.25	0.037125	1.07567
32.3	0.0316	1.07967		32.3	0.037175	1.07733
32.35	0.03165	1.08133		32.35	0.03725	1.079
32.4	0.03165	1.083		32.4	0.03725	1.08067
32.45	0.031675	1.08467		32.45	0.037225	1.08233
32.5	0.0317	1.08633		32.5	0.03725	1.084
32.55	0.03175	1.088		32.55	0.03725	1.08567
32.6	0.031775	1.08967		32.6	0.0373	1.08733
32.65	0.031825	1.09133		32.65	0.037275	1.089
32.7	0.031825	1.093		32.7	0.0373	1.09067
32.75	0.031825	1.09467		32.75	0.037325	1.09233
32.8	0.031875	1.09633		32.8	0.03735	1.094
32.85	0.0319	1.098		32.85	0.03735	1.09567
32.9	0.03195	1.09967		32.9	0.03735	1.09733
32.95	0.03195	1.10133		32.95	0.037375	1.099
33	0.031975	1.103		33	0.037425	1.10067
33.05	0.031975	1.10467		33.05	0.037375	1.10233
33.1	0.031925	1.10633		33.1	0.037425	1.104
33.15	0.031925	1.108		33.15	0.0375	1.10567
33.2	0.03195	1.10967		33.2	0.03755	1.10733
33.25	0.031975	1.11133		33.25	0.0375	1.109
33.3	0.03195	1.113		33.3	0.0375	1.11067
33.35	0.03205	1.11467		33.35	0.03755	1.11233
33.4	0.03215	1.11633		33.4	0.037575	1.114
33.45	0.032175	1.11833		33.45	0.037525	1.11567
33.5	0.032125	1.11967		33.5	0.03755	1.11733
33.55	0.0322	1.12167		33.55	0.0376	1.119
33.6	0.03225	1.12333		33.6	0.037675	1.12067
33.65	0.032175	1.125		33.65	0.037675	1.12233
33.7	0.03215	1.12667		33.7	0.037675	1.124
33.75	0.0322	1.12833		33.75	0.037725	1.12567
33.8	0.032225	1.13		33.8	0.03775	1.12733
33.85	0.03225	1.13167		33.85	0.037725	1.129
33.9	0.03225	1.13333		33.9	0.037725	1.13067
33.95	0.0323	1.135		33.95	0.037775	1.13233
34	0.032325	1.13667		34	0.03785	1.134
34.05	0.032325	1.13833		34.05	0.03785	1.13567
34.1	0.03235	1.14		34.1	0.037875	1.13733
34.15	0.032375	1.14167		34.15	0.037975	1.139
34.2	0.0324	1.14333		34.2	0.037975	1.14067
34.25	0.0324	1.145		34.25	0.03795	1.14233
34.3	0.032425	1.14667		34.3	0.038025	1.144
34.35	0.032475	1.14833		34.35	0.0381	1.14567
34.4	0.032475	1.15		34.4	0.03815	1.14733
34.45	0.032475	1.15167		34.45	0.038125	1.149
34.5	0.032475	1.15333		34.5	0.0382	1.15067
34.55	0.032525	1.155		34.55	0.0382	1.15233
34.6	0.032525	1.15667		34.6	0.038225	1.154
34.65	0.032475	1.15833		34.65	0.0382	1.15567
34.7	0.032475	1.16		34.7	0.0382	1.15733
34.75	0.032525	1.16167		34.75	0.03825	1.159
34.8	0.032575	1.16333		34.8	0.038275	1.16067
34.85	0.03255	1.165		34.85	0.0383	1.16233
34.9	0.03255	1.16667		34.9	0.0383	1.164
34.95	0.0326	1.16833		34.95	0.038325	1.16567
35	0.03265	1.17033		35	0.03835	1.16733
35.05	0.03265	1.172		35.05	0.0383	1.169
35.1	0.03265	1.17367		35.1	0.03835	1.17067
35.15	0.032725	1.17533		35.15	0.03845	1.17233
35.2	0.03275	1.177		35.2	0.038475	1.174
35.25	0.032775	1.17867		35.25	0.03845	1.17567
35.3	0.032775	1.18033		35.3	0.0385	1.17733
35.35	0.0328	1.182		35.35	0.038625	1.179
35.4	0.032825	1.18367		35.4	0.0386	1.18067
35.45	0.032825	1.18533		35.45	0.038575	1.18233
35.5	0.03285	1.187		35.5	0.03865	1.184
35.55	0.0329	1.18867		35.55	0.038725	1.18567
35.6	0.0329	1.19033		35.6	0.03875	1.18733
35.65	0.032875	1.192		35.65	0.0387	1.189
35.7	0.032875	1.19367		35.7	0.03875	1.19067
35.75	0.0329	1.19533		35.75	0.03885	1.19233
35.8	0.032875	1.197		35.8	0.03885	1.194
35.85	0.03285	1.19867		35.85	0.0388	1.19567
35.9	0.032925	1.20033		35.9	0.0388	1.19733
35.95	0.03295	1.202		35.95	0.0389	1.19933
36	0.033	1.20367		36	0.038925	1.20067
36.05	0.033	1.20533		36.05	0.038875	1.20233
36.1	0.033025	1.207		36.1	0.03895	1.204
36.15	0.03305	1.20867		36.15	0.039	1.20567
36.2	0.033075	1.21033		36.2	0.039025	1.20733
36.25	0.0331	1.212		36.25	0.039	1.209
36.3	0.0331	1.21367		36.3	0.039	1.211
36.35	0.033125	1.21533		36.35	0.03905	1.21267
36.4	0.0332	1.217		36.4	0.039075	1.21433
36.45	0.033175	1.21867		36.45	0.039075	1.216
36.5	0.033275	1.22033		36.5	0.039125	1.21767
36.55	0.0333	1.22233		36.55	0.0392	1.219
36.6	0.0333	1.22367		36.6	0.039225	1.221
36.65	0.033275	1.22567		36.65	0.039175	1.22267
36.7	0.033225	1.22733		36.7	0.03925	1.224
36.75	0.03325	1.229		36.75	0.039325	1.226
36.8	0.03325	1.23067		36.8	0.0394	1.22733
36.85	0.033225	1.23233		36.85	0.03935	1.229
36.9	0.0333	1.234		36.9	0.0394	1.23067
36.95	0.03335	1.23567		36.95	0.039475	1.23267
37	0.033425	1.23733		37	0.039425	1.234
37.05	0.03345	1.239		37.05	0.039425	1.23567
37.1	0.033475	1.24067		37.1	0.039425	1.23733
37.15	0.0335	1.24233		37.15	0.0395	1.239
37.2	0.033525	1.244		37.2	0.039525	1.241
37.25	0.0335	1.24567		37.25	0.0395	1.24267
37.3	0.0335	1.24733		37.3	0.03955	1.24433
37.35	0.033525	1.249		37.35	0.039675	1.246
37.4	0.0336	1.25067		37.4	0.03975	1.24767
37.45	0.0336	1.25233		37.45	0.03975	1.24933
37.5	0.0336	1.254		37.5	0.03975	1.251
37.55	0.033675	1.25567		37.55	0.039775	1.25267
37.6	0.03375	1.25733		37.6	0.0398	1.25433
37.65	0.033725	1.259		37.65	0.039775	1.256
37.7	0.0337	1.26067		37.7	0.03985	1.25767
37.75	0.03375	1.26233		37.75	0.039925	1.25933
37.8	0.033775	1.264		37.8	0.03995	1.261
37.85	0.033775	1.266		37.85	0.03995	1.26267
37.9	0.033775	1.26767		37.9	0.03995	1.26433
37.95	0.03385	1.26933		37.95	0.039975	1.266
38	0.03395	1.271		38	0.03995	1.26767
38.05	0.033925	1.27267		38.05	0.03995	1.26933
38.1	0.03395	1.27433		38.1	0.03995	1.271
38.15	0.034	1.276		38.15	0.040025	1.27267
38.2	0.03405	1.27767		38.2	0.040075	1.27433
38.25	0.03405	1.27933		38.25	0.040125	1.276
38.3	0.03405	1.281		38.3	0.0402	1.27767
38.35	0.034075	1.28267		38.35	0.040225	1.27933
38.4	0.03415	1.28433		38.4	0.040225	1.281
38.45	0.034125	1.286		38.45	0.0402	1.28267
38.5	0.03415	1.28767		38.5	0.040225	1.28433
38.55	0.034225	1.28933		38.55	0.040225	1.286
38.6	0.0343	1.291		38.6	0.040225	1.28767
38.65	0.034325	1.29267		38.65	0.040225	1.28933
38.7	0.034325	1.29433		38.7	0.04025	1.291
38.75	0.0344	1.296		38.75	0.04035	1.29267
38.8	0.034425	1.29767		38.8	0.040325	1.29433
38.85	0.034425	1.29933		38.85	0.040375	1.296
38.9	0.0344	1.301		38.9	0.0404	1.29767
38.95	0.03445	1.30267		38.95	0.040475	1.29933
39	0.03445	1.30433		39	0.040475	1.301
39.05	0.0344	1.306		39.05	0.040425	1.30267
39.1	0.034425	1.30767		39.1	0.040475	1.30433
39.15	0.0345	1.30933		39.15	0.04055	1.306
39.2	0.034575	1.311		39.2	0.04055	1.30767
39.25	0.034525	1.31267		39.25	0.0405	1.30933
39.3	0.034525	1.31433		39.3	0.040525	1.311
39.35	0.03455	1.31633		39.35	0.040625	1.31267
39.4	0.034575	1.318		39.4	0.040625	1.31433
39.45	0.034525	1.31967		39.45	0.040575	1.316
39.5	0.03455	1.32133		39.5	0.04065	1.31767
39.55	0.034575	1.323		39.55	0.040775	1.31933
39.6	0.034675	1.32467		39.6	0.0408	1.321
39.65	0.03465	1.32633		39.65	0.040775	1.32267
39.7	0.034675	1.328		39.7	0.040775	1.32433
39.75	0.03475	1.32967		39.75	0.040875	1.326
39.8	0.034775	1.33133		39.8	0.040875	1.32767
39.85	0.034725	1.333		39.85	0.0409	1.32933
39.9	0.0347	1.33467		39.9	0.040975	1.331
39.95	0.0348	1.33633		39.95	0.040975	1.33267
40	0.0349	1.338		40	0.041	1.33433
40.05	0.03485	1.33967		40.05	0.041	1.336
40.1	0.034875	1.34133		40.1	0.041025	1.33767
40.15	0.034975	1.343		40.15	0.04115	1.33933
40.2	0.035025	1.34467		40.2	0.04115	1.341
40.25	0.035025	1.34633		40.25	0.04115	1.34267
40.3	0.035	1.348		40.3	0.041225	1.34433
40.35	0.0351	1.34967		40.35	0.041325	1.346
40.4	0.03515	1.35133		40.4	0.041275	1.34767
40.45	0.035125	1.353		40.45	0.041225	1.34933
40.5	0.035125	1.35467		40.5	0.0413	1.351
40.55	0.035125	1.35633		40.55	0.04135	1.353
40.6	0.035175	1.358		40.6	0.041375	1.35467
40.65	0.0352	1.35967		40.65	0.041375	1.35633
40.7	0.0352	1.36133		40.7	0.041425	1.358
40.75	0.03525	1.363		40.75	0.0415	1.35967
40.8	0.0353	1.36467		40.8	0.0415	1.36133
40.85	0.035325	1.36633		40.85	0.0415	1.363
40.9	0.035375	1.368		40.9	0.0415	1.36467
40.95	0.035425	1.36967		40.95	0.041575	1.36633
41	0.035425	1.37133		41	0.04165	1.368
41.05	0.0354	1.373		41.05	0.041625	1.36967
41.1	0.03535	1.375		41.1	0.04165	1.37133
41.15	0.0354	1.37667		41.15	0.0417	1.373
41.2	0.035425	1.37833		41.2	0.04175	1.37467
41.25	0.035425	1.38		41.25	0.04175	1.37633
41.3	0.035575	1.38167		41.3	0.041775	1.378
41.35	0.03565	1.38333		41.35	0.041825	1.37967
41.4	0.035675	1.385		41.4	0.041825	1.38133
41.45	0.035675	1.38667		41.45	0.04185	1.383
41.5	0.035675	1.38833		41.5	0.0419	1.38467
41.55	0.035675	1.39		41.55	0.041925	1.38633
41.6	0.0357	1.39167		41.6	0.04195	1.388
41.65	0.035725	1.39333		41.65	0.041925	1.38967
41.7	0.035775	1.395		41.7	0.041925	1.39133
41.75	0.035825	1.39667		41.75	0.042025	1.393
41.8	0.035875	1.39833		41.8	0.042075	1.39467
41.85	0.0359	1.4		41.85	0.042075	1.39633
41.9	0.0359	1.40167		41.9	0.042125	1.398
41.95	0.03595	1.40333		41.95	0.042175	1.39967
42	0.03595	1.405		42	0.0422	1.40133
42.05	0.03595	1.40667		42.05	0.04215	1.403
42.1	0.03595	1.40867		42.1	0.042125	1.40467
42.15	0.03595	1.41033		42.15	0.0422	1.40633
42.2	0.036025	1.412		42.2	0.04225	1.408
42.25	0.036025	1.41367		42.25	0.042275	1.40967
42.3	0.036075	1.41533		42.3	0.042275	1.41133
42.35	0.0361	1.417		42.35	0.04235	1.413
42.4	0.036125	1.41867		42.4	0.042425	1.41467
42.45	0.036125	1.42033		42.45	0.042425	1.41633
42.5	0.036125	1.422		42.5	0.042475	1.418
42.55	0.03615	1.42367		42.55	0.042525	1.41967
42.6	0.0362	1.42533		42.6	0.0425	1.42133
42.65	0.03625	1.427		42.65	0.0425	1.42333
42.7	0.036275	1.42867		42.7	0.042525	1.425
42.75	0.03635	1.43033		42.75	0.042575	1.42667
42.8	0.036375	1.432		42.8	0.0426	1.42833
42.85	0.036375	1.43367		42.85	0.04265	1.43
42.9	0.036425	1.43533		42.9	0.0427	1.43167
42.95	0.036475	1.437		42.95	0.0427	1.43333
43	0.036525	1.43867		43	0.042725	1.435
43.05	0.036575	1.44033		43.05	0.042725	1.43667
43.1	0.03665	1.442		43.1	0.042775	1.43833
43.15	0.0367	1.44367		43.15	0.0428	1.44
43.2	0.03675	1.44533		43.2	0.042875	1.44167
43.25	0.03675	1.447		43.25	0.042875	1.44333
43.3	0.036775	1.44867		43.3	0.042875	1.445
43.35	0.0368	1.45033		43.35	0.04295	1.44667
43.4	0.03685	1.452		43.4	0.042975	1.44833
43.45	0.036875	1.45367		43.45	0.043025	1.45
43.5	0.036875	1.45533		43.5	0.043025	1.45167
43.55	0.036925	1.45733		43.55	0.04305	1.45333
43.6	0.036975	1.459		43.6	0.043075	1.455
43.65	0.037	1.46067		43.65	0.043075	1.45667
43.7	0.036975	1.46233		43.7	0.043125	1.45833
43.75	0.036975	1.464		43.75	0.043225	1.46
43.8	0.036975	1.46567		43.8	0.043225	1.46167
43.85	0.037	1.46733		43.85	0.0432	1.46333
43.9	0.037	1.469		43.9	0.0432	1.465
43.95	0.037025	1.47067		43.95	0.0433	1.46667
44	0.037025	1.47233		44	0.043375	1.46833
44.05	0.03705	1.474		44.05	0.0433	1.47
44.1	0.037075	1.47567		44.1	0.043325	1.47167
44.15	0.0371	1.47733		44.15	0.043425	1.47333
44.2	0.03715	1.479		44.2	0.04345	1.475
44.25	0.037125	1.48067		44.25	0.04345	1.47667
44.3	0.03715	1.48233		44.3	0.043475	1.47833
44.35	0.037225	1.484		44.35	0.04355	1.48
44.4	0.0373	1.48567		44.4	0.043575	1.48167
44.45	0.03735	1.48733		44.45	0.043575	1.48333
44.5	0.037325	1.489		44.5	0.0436	1.485
44.55	0.037375	1.49067		44.55	0.04365	1.48667
44.6	0.037375	1.49233		44.6	0.043675	1.48833
44.65	0.0374	1.494		44.65	0.043625	1.49
44.7	0.037375	1.49567		44.7	0.0437	1.49167
44.75	0.037375	1.49733		44.75	0.043725	1.49333
44.8	0.03745	1.499		44.8	0.0438	1.495
44.85	0.03745	1.50067		44.85	0.043825	1.49667
44.9	0.03745	1.50233		44.9	0.043875	1.49833
44.95	0.03745	1.504		44.95	0.043925	1.5
45	0.037525	1.50567		45	0.043975	1.50167
45.05	0.03755	1.50733		45.05	0.043975	1.50333
45.1	0.03755	1.509		45.1	0.044	1.505
45.15	0.037625	1.511		45.15	0.04405	1.50667
45.2	0.0377	1.51233		45.2	0.044075	1.50833
45.25	0.0377	1.514		45.25	0.044025	1.51
45.3	0.0377	1.516		45.3	0.044025	1.51167
45.35	0.03775	1.51767		45.35	0.044125	1.51333
45.4	0.037825	1.51933		45.4	0.044125	1.515
45.45	0.03785	1.521		45.45	0.044175	1.51667
45.5	0.03785	1.52267		45.5	0.0442	1.51833
45.55	0.037925	1.52433		45.55	0.044275	1.52
45.6	0.037975	1.526		45.6	0.044325	1.52167
45.65	0.03795	1.52767		45.65	0.0443	1.52333
45.7	0.03795	1.52933		45.7	0.044375	1.525
45.75	0.038	1.531		45.75	0.04445	1.52667
45.8	0.038025	1.53267		45.8	0.0445	1.52833
45.85	0.038075	1.53433		45.85	0.04445	1.53033
45.9	0.038075	1.536		45.9	0.0445	1.53167
45.95	0.03815	1.53767		45.95	0.0446	1.53333
46	0.0382	1.53933		46	0.044575	1.535
46.05	0.0382	1.541		46.05	0.04455	1.53667
46.1	0.03825	1.54267		46.1	0.044575	1.53833
46.15	0.0383	1.54433		46.15	0.044675	1.54
46.2	0.0383	1.546		46.2	0.044725	1.542
46.25	0.0383	1.54767		46.25	0.04465	1.54367
46.3	0.038325	1.54933		46.3	0.04475	1.545
46.35	0.03835	1.551		46.35	0.044825	1.547
46.4	0.038375	1.55267		46.4	0.044875	1.54867
46.45	0.038375	1.55433		46.45	0.044825	1.55033
46.5	0.03835	1.556		46.5	0.044875	1.552
46.55	0.0384	1.55767		46.55	0.0449	1.55367
46.6	0.03845	1.55933		46.6	0.04495	1.55533
46.65	0.0385	1.561		46.65	0.04495	1.557
46.7	0.03855	1.563		46.7	0.045	1.55867
46.75	0.038625	1.56467		46.75	0.045075	1.56033
46.8	0.038675	1.56633		46.8	0.04505	1.562
46.85	0.0387	1.568		46.85	0.045075	1.56367
46.9	0.03865	1.56967		46.9	0.0451	1.56533
46.95	0.038675	1.57133		46.95	0.045175	1.567
47	0.03875	1.573		47	0.045175	1.56867
47.05	0.038825	1.57467		47.05	0.045175	1.57033
47.1	0.03885	1.57633		47.1	0.04525	1.572
47.15	0.038875	1.578		47.15	0.045275	1.57367
47.2	0.03895	1.57967		47.2	0.045325	1.57533
47.25	0.038975	1.58133		47.25	0.045275	1.577
47.3	0.038975	1.583		47.3	0.045325	1.57867
47.35	0.039025	1.58467		47.35	0.045425	1.58033
47.4	0.039075	1.58633		47.4	0.045475	1.582
47.45	0.0391	1.588		47.45	0.04555	1.58367
47.5	0.03915	1.58967		47.5	0.0456	1.58533
47.55	0.0392	1.59133		47.55	0.045625	1.587
47.6	0.039275	1.593		47.6	0.045675	1.58867
47.65	0.0393	1.59467		47.65	0.045675	1.59033
47.7	0.03935	1.59633		47.7	0.045675	1.592
47.75	0.039375	1.598		47.75	0.0457	1.59367
47.8	0.039425	1.59967		47.8	0.045725	1.59533
47.85	0.0394	1.60133		47.85	0.04575	1.597
47.9	0.0394	1.603		47.9	0.045775	1.59867
47.95	0.03945	1.60467		47.95	0.045825	1.60033
48	0.03955	1.60633		48	0.045925	1.602
48.05	0.039575	1.60833		48.05	0.04595	1.60367
48.1	0.0396	1.61		48.1	0.045975	1.60533
48.15	0.0396	1.61167		48.15	0.04605	1.607
48.2	0.039625	1.61333		48.2	0.046075	1.60867
48.25	0.039625	1.615		48.25	0.04605	1.61033
48.3	0.03965	1.61667		48.3	0.046075	1.612
48.35	0.039725	1.61833		48.35	0.046125	1.61367
48.4	0.039775	1.62		48.4	0.04615	1.61533
48.45	0.039825	1.62167		48.45	0.046125	1.617
48.5	0.03985	1.62333		48.5	0.046175	1.61867
48.55	0.0399	1.625		48.55	0.04625	1.62033
48.6	0.0399	1.62667		48.6	0.0463	1.622
48.65	0.0399	1.62833		48.65	0.046325	1.62367
48.7	0.039925	1.63		48.7	0.046325	1.62533
48.75	0.03995	1.63167		48.75	0.046375	1.627
48.8	0.04	1.63333		48.8	0.046425	1.62867
48.85	0.040025	1.635		48.85	0.0464	1.63033
48.9	0.0401	1.63667		48.9	0.04645	1.632
48.95	0.04015	1.63833		48.95	0.04655	1.63367
49	0.04015	1.64		49	0.0466	1.63533
49.05	0.04015	1.64167		49.05	0.04655	1.637
49.1	0.040175	1.64333		49.1	0.0466	1.63867
49.15	0.0402	1.645		49.15	0.0467	1.64033
49.2	0.040275	1.64667		49.2	0.0467	1.642
49.25	0.040275	1.64833		49.25	0.046675	1.64367
49.3	0.040325	1.65		49.3	0.046775	1.64533
49.35	0.0404	1.65167		49.35	0.046875	1.647
49.4	0.04045	1.65333		49.4	0.046925	1.64867
49.45	0.04045	1.655		49.45	0.046875	1.65033
49.5	0.040475	1.65667		49.5	0.046975	1.652
49.55	0.04055	1.65833		49.55	0.047025	1.65367
49.6	0.0406	1.66		49.6	0.047025	1.65533
49.65	0.04055	1.66167		49.65	0.047	1.657
49.7	0.04055	1.66333		49.7	0.04705	1.65867
49.75	0.0406	1.66533		49.75	0.047075	1.66033
49.8	0.0406	1.667		49.8	0.047075	1.662
49.85	0.040625	1.66867		49.85	0.047075	1.66367
49.9	0.04065	1.67033		49.9	0.04715	1.66533
49.95	0.04075	1.672		49.95	0.047225	1.667
50	0.0408	1.67367		50	0.047225	1.66867
50.05	0.0408	1.67533		50.05	0.04725	1.67033
50.1	0.0408	1.677		50.1	0.047325	1.672
50.15	0.040875	1.67867		50.15	0.047375	1.67367
50.2	0.04095	1.68033		50.2	0.047425	1.67533
50.25	0.04095	1.682		50.25	0.047425	1.677
50.3	0.041	1.68367		50.3	0.047475	1.67867
50.35	0.04105	1.68533		50.35	0.047575	1.68033
50.4	0.0411	1.687		50.4	0.047625	1.682
50.45	0.0411	1.68867		50.45	0.0476	1.68367
50.5	0.04115	1.69033		50.5	0.04765	1.68533
50.55	0.041225	1.692		50.55	0.047725	1.687
50.6	0.041225	1.69367		50.6	0.047775	1.689
50.65	0.041275	1.69533		50.65	0.0477	1.69067
50.7	0.041275	1.697		50.7	0.04775	1.692
50.75	0.0413	1.69867		50.75	0.04785	1.69367
50.8	0.0413	1.70033		50.8	0.047875	1.69567
50.85	0.0413	1.702		50.85	0.04785	1.69733
50.9	0.041325	1.70367		50.9	0.0479	1.699
50.95	0.041375	1.70533		50.95	0.047975	1.70033
51	0.041425	1.707		51	0.048	1.702
51.05	0.041425	1.70867		51.05	0.047975	1.70367
51.1	0.041425	1.71067		51.1	0.04805	1.70533
51.15	0.041525	1.71233		51.15	0.04815	1.70733
51.2	0.041575	1.714		51.2	0.04815	1.709
51.25	0.041575	1.71567		51.25	0.048175	1.71067
51.3	0.04155	1.71733		51.3	0.0482	1.71233
51.35	0.041625	1.719		51.35	0.04825	1.714
51.4	0.04165	1.72067		51.4	0.048325	1.71567
51.45	0.04165	1.72233		51.45	0.04835	1.71733
51.5	0.0416	1.724		51.5	0.0484	1.719
51.55	0.041725	1.72567		51.55	0.04845	1.72067
51.6	0.041825	1.72733		51.6	0.04845	1.72233
51.65	0.0418	1.729		51.65	0.04845	1.724
51.7	0.041825	1.73067		51.7	0.048425	1.72567
51.75	0.041925	1.73233		51.75	0.0485	1.72733
51.8	0.041975	1.734		51.8	0.04855	1.729
51.85	0.042	1.73567		51.85	0.048525	1.73067
51.9	0.042	1.73733		51.9	0.048575	1.73233
51.95	0.04205	1.739		51.95	0.04865	1.734
52	0.042075	1.74067		52	0.048725	1.73567
52.05	0.042075	1.74233		52.05	0.04875	1.73733
52.1	0.0421	1.744		52.1	0.0488	1.739
52.15	0.042175	1.74567		52.15	0.04885	1.74067
52.2	0.042225	1.74733		52.2	0.048875	1.74233
52.25	0.042225	1.749		52.25	0.04885	1.744
52.3	0.0422	1.75067		52.3	0.048875	1.74567
52.35	0.04225	1.75233		52.35	0.048975	1.74733
52.4	0.042375	1.754		52.4	0.04905	1.749
52.45	0.042375	1.75567		52.45	0.049075	1.75067
52.5	0.042375	1.75733		52.5	0.0491	1.75233
52.55	0.042475	1.759		52.55	0.049125	1.754
52.6	0.042575	1.76067		52.6	0.04915	1.75567
52.65	0.042525	1.76233		52.65	0.04915	1.75733
52.7	0.042525	1.764		52.7	0.0492	1.759
52.75	0.0426	1.76567		52.75	0.049225	1.76067
52.8	0.04265	1.76767		52.8	0.049225	1.76233
52.85	0.042675	1.76933		52.85	0.0492	1.764
52.9	0.0427	1.771		52.9	0.049225	1.76567
52.95	0.042725	1.77267		52.95	0.0493	1.76733
53	0.04275	1.77433		53	0.0493	1.769
53.05	0.0428	1.776		53.05	0.04935	1.77067
53.1	0.042875	1.77767		53.1	0.049425	1.77233
53.15	0.04295	1.77933		53.15	0.049425	1.774
53.2	0.042975	1.781		53.2	0.049475	1.77567
53.25	0.042975	1.78267		53.25	0.049425	1.77733
53.3	0.042975	1.78433		53.3	0.0495	1.779
53.35	0.042975	1.786		53.35	0.049575	1.78067
53.4	0.043	1.78767		53.4	0.0496	1.78233
53.45	0.043025	1.78933		53.45	0.049625	1.784
53.5	0.043075	1.791		53.5	0.049625	1.78567
53.55	0.043125	1.79267		53.55	0.049675	1.78733
53.6	0.043175	1.79433		53.6	0.049725	1.789
53.65	0.0432	1.796		53.65	0.049725	1.79067
53.7	0.0432	1.79767		53.7	0.049775	1.79233
53.75	0.043275	1.79933		53.75	0.0498	1.794
53.8	0.043325	1.801		53.8	0.049825	1.79567
53.85	0.04335	1.80267		53.85	0.049825	1.79733
53.9	0.04335	1.80433		53.9	0.049825	1.799
53.95	0.0434	1.806		53.95	0.0499	1.80067
54	0.043425	1.80767		54	0.0499	1.80233
54.05	0.043425	1.80933		54.05	0.0499	1.804
54.1	0.043425	1.811		54.1	0.04995	1.80567
54.15	0.043475	1.813		54.15	0.05005	1.80733
54.2	0.04355	1.81467		54.2	0.050125	1.809
54.25	0.043575	1.81633		54.25	0.050125	1.81067
54.3	0.043625	1.818		54.3	0.0502	1.81233
54.35	0.043675	1.81967		54.35	0.05025	1.814
54.4	0.043725	1.82133		54.4	0.05025	1.81567
54.45	0.04365	1.823		54.45	0.0502	1.81733
54.5	0.0437	1.82467		54.5	0.050275	1.819
54.55	0.043775	1.82633		54.55	0.05035	1.821
54.6	0.04385	1.828		54.6	0.050425	1.82233
54.65	0.043875	1.82967		54.65	0.05035	1.82433
54.7	0.043875	1.83133		54.7	0.050425	1.826
54.75	0.0439	1.833		54.75	0.0505	1.82733
54.8	0.044	1.83467		54.8	0.050525	1.829
54.85	0.044075	1.83633		54.85	0.05055	1.83067
54.9	0.0441	1.838		54.9	0.050575	1.83233
54.95	0.044175	1.83967		54.95	0.050625	1.83433
55	0.044275	1.84133		55	0.050675	1.836
55.05	0.044225	1.843		55.05	0.050675	1.83767
55.1	0.0442	1.84467		55.1	0.050775	1.83933
55.15	0.044225	1.84633		55.15	0.0509	1.841
55.2	0.0443	1.848		55.2	0.05095	1.84267
55.25	0.044325	1.85		55.25	0.051	1.84433
55.3	0.0443	1.85167		55.3	0.051	1.846
55.35	0.044375	1.85333		55.35	0.05105	1.84767
55.4	0.0444	1.855		55.4	0.051075	1.84933
55.45	0.0444	1.85667		55.45	0.051075	1.851
55.5	0.044425	1.85833		55.5	0.0511	1.85267
55.55	0.04445	1.86		55.55	0.051175	1.85433
55.6	0.044525	1.86167		55.6	0.0512	1.856
55.65	0.0445	1.86333		55.65	0.0512	1.85767
55.7	0.04455	1.865		55.7	0.05125	1.85933
55.75	0.044625	1.86667		55.75	0.051325	1.861
55.8	0.044725	1.86833		55.8	0.05135	1.86267
55.85	0.04475	1.87		55.85	0.051325	1.86433
55.9	0.04475	1.87167		55.9	0.0514	1.866
55.95	0.044825	1.87333		55.95	0.0514	1.86767
56	0.0449	1.875		56	0.051425	1.86933
56.05	0.0449	1.87667		56.05	0.051425	1.871
56.1	0.044875	1.87833		56.1	0.0515	1.87267
56.15	0.04495	1.88		56.15	0.051625	1.87433
56.2	0.04505	1.88167		56.2	0.051675	1.876
56.25	0.045	1.88333		56.25	0.0517	1.87767
56.3	0.045	1.885		56.3	0.0517	1.87933
56.35	0.045075	1.88667		56.35	0.05175	1.881
56.4	0.045175	1.88833		56.4	0.05175	1.88267
56.45	0.04515	1.89		56.45	0.0517	1.88433
56.5	0.04515	1.89167		56.5	0.05175	1.886
56.55	0.045175	1.89367		56.55	0.0518	1.88767
56.6	0.0452	1.89533		56.6	0.05185	1.88933
56.65	0.045225	1.897		56.65	0.051825	1.891
56.7	0.04525	1.89867		56.7	0.051875	1.89267
56.75	0.045275	1.90033		56.75	0.051925	1.89433
56.8	0.045375	1.902		56.8	0.051875	1.896
56.85	0.045375	1.90367		56.85	0.051925	1.89767
56.9	0.045425	1.90533		56.9	0.05195	1.89933
56.95	0.04545	1.907		56.95	0.052025	1.901
57	0.045525	1.90867		57	0.05205	1.90267
57.05	0.045525	1.91033		57.05	0.05205	1.90433
57.1	0.045525	1.912		57.1	0.052125	1.906
57.15	0.0456	1.91367		57.15	0.052225	1.90767
57.2	0.045675	1.91533		57.2	0.052275	1.90933
57.25	0.045725	1.917		57.25	0.052275	1.911
57.3	0.04575	1.91867		57.3	0.0523	1.91267
57.35	0.0458	1.92033		57.35	0.05235	1.91433
57.4	0.045875	1.922		57.4	0.052375	1.916
57.45	0.04585	1.92367		57.45	0.052375	1.91767
57.5	0.045875	1.92533		57.5	0.052375	1.91933
57.55	0.045975	1.927		57.55	0.05245	1.921
57.6	0.046025	1.929		57.6	0.052525	1.92267
57.65	0.04605	1.93067		57.65	0.05255	1.92433
57.7	0.046075	1.93233		57.7	0.052625	1.926
57.75	0.04615	1.934		57.75	0.052675	1.92767
57.8	0.046225	1.93567		57.8	0.0527	1.92933
57.85	0.046225	1.93733		57.85	0.052625	1.931
57.9	0.046225	1.939		57.9	0.0527	1.93267
57.95	0.0463	1.94067		57.95	0.0528	1.93433
58	0.046425	1.94233		58	0.052875	1.93633
58.05	0.046475	1.944		58.05	0.052925	1.93767
58.1	0.046425	1.94567		58.1	0.05295	1.93967
58.15	0.0465	1.94733		58.15	0.053	1.94133
58.2	0.0466	1.949		58.2	0.052975	1.943
58.25	0.0466	1.95067		58.25	0.05295	1.94467
58.3	0.0466	1.95233		58.3	0.052925	1.94633
58.35	0.04665	1.954		58.35	0.053	1.948
58.4	0.046775	1.95567		58.4	0.05305	1.94967
58.45	0.046775	1.95733		58.45	0.053025	1.95133
58.5	0.046825	1.959		58.5	0.0531	1.953
58.55	0.046925	1.96067		58.55	0.05315	1.95467
58.6	0.047	1.96233		58.6	0.053175	1.95633
58.65	0.046975	1.96433		58.65	0.053175	1.958
58.7	0.046975	1.966		58.7	0.0532	1.95967
58.75	0.04705	1.96767		58.75	0.05325	1.96133
58.8	0.047075	1.96933		58.8	0.053275	1.963
58.85	0.04705	1.971		58.85	0.053225	1.96467
58.9	0.04705	1.97267		58.9	0.0533	1.96633
58.95	0.0471	1.97433		58.95	0.053425	1.968
59	0.047125	1.976		59	0.053475	1.96967
59.05	0.047125	1.97767		59.05	0.0535	1.97133
59.1	0.047175	1.97933		59.1	0.0535	1.973
59.15	0.047275	1.981		59.15	0.053575	1.97467
59.2	0.04735	1.98267		59.2	0.053625	1.97633
59.25	0.0474	1.98433		59.25	0.053575	1.978
59.3	0.0474	1.986		59.3	0.053625	1.97967
59.35	0.04745	1.98767		59.35	0.053675	1.98133
59.4	0.047475	1.98933		59.4	0.053725	1.983
59.45	0.0475	1.991		59.45	0.053775	1.98467
59.5	0.047525	1.99267		59.5	0.053825	1.98633
59.55	0.0476	1.99433		59.55	0.05385	1.988
59.6	0.04765	1.996		59.6	0.0539	1.98967
59.65	0.047625	1.99767		59.65	0.053875	1.99133
59.7	0.0477	1.99933		59.7	0.0539	1.993
59.75	0.047775	2.001		59.75	0.053925	1.99467
59.8	0.047825	2.00267		59.8	0.05395	1.99633
59.85	0.047875	2.00433		59.85	0.053925	1.998
59.9	0.047875	2.006		59.9	0.05395	1.99967
59.95	0.047925	2.00767		59.95	0.054025	2.00133
60	0.047975	2.00933		60	0.054075	2.003
60.05	0.048	2.011		60.05	0.0541	2.00467
60.1	0.048025	2.01267		60.1	0.05415	2.00633
60.15	0.048075	2.01433		60.15	0.05425	2.008
60.2	0.048175	2.016		60.2	0.0543	2.00967
60.25	0.04815	2.01767		60.25	0.054275	2.01133
60.3	0.04815	2.01967		60.3	0.0543	2.013
60.35	0.048225	2.02133		60.35	0.0544	2.01467
60.4	0.048275	2.023		60.4	0.0544	2.01633
60.45	0.048225	2.02467		60.45	0.054425	2.018
60.5	0.04825	2.02633		60.5	0.05445	2.01967
60.55	0.048325	2.028		60.55	0.054475	2.02133
60.6	0.048425	2.02967		60.6	0.0545	2.023
60.65	0.04845	2.03133		60.65	0.054525	2.02467
60.7	0.048525	2.033		60.7	0.054525	2.02633
60.75	0.048575	2.03467		60.75	0.054575	2.028
60.8	0.04865	2.03633		60.8	0.054625	2.02967
60.85	0.0486	2.038		60.85	0.054575	2.03133
60.9	0.048625	2.03967		60.9	0.0546	2.033
60.95	0.048675	2.04133		60.95	0.054625	2.03467
61	0.048725	2.043		61	0.054675	2.03633
61.05	0.048775	2.04467		61.05	0.0547	2.038
61.1	0.048825	2.04633		61.1	0.05475	2.03967
61.15	0.0489	2.048		61.15	0.054825	2.04133
61.2	0.048925	2.04967		61.2	0.054775	2.043
61.25	0.048975	2.05133		61.25	0.054775	2.04467
61.3	0.04895	2.053		61.3	0.05485	2.04633
61.35	0.048975	2.05467		61.35	0.05495	2.048
61.4	0.049	2.05633		61.4	0.05495	2.04967
61.45	0.049025	2.058		61.45	0.0549	2.05133
61.5	0.049075	2.05967		61.5	0.055	2.053
61.55	0.0491	2.06133		61.55	0.0551	2.05467
61.6	0.049175	2.063		61.6	0.05515	2.05633
61.65	0.049175	2.06467		61.65	0.05515	2.058
61.7	0.0492	2.06633		61.7	0.0552	2.05967
61.75	0.0493	2.068		61.75	0.0552	2.06133
61.8	0.049325	2.06967		61.8	0.05525	2.063
61.85	0.049375	2.07167		61.85	0.055275	2.06467
61.9	0.049425	2.073		61.9	0.0553	2.06633
61.95	0.0495	2.075		61.95	0.05535	2.068
62	0.04955	2.07667		62	0.055375	2.06967
62.05	0.049525	2.07833		62.05	0.0554	2.07133
62.1	0.049575	2.08		62.1	0.055425	2.073
62.15	0.049625	2.08167		62.15	0.05545	2.07467
62.2	0.049675	2.08333		62.2	0.0555	2.07633
62.25	0.049725	2.085		62.25	0.055475	2.078
62.3	0.049775	2.08667		62.3	0.0555	2.07967
62.35	0.0498	2.08833		62.35	0.055575	2.08133
62.4	0.049825	2.09		62.4	0.0556	2.083
62.45	0.049875	2.09167		62.45	0.05565	2.08467
62.5	0.049925	2.09333		62.5	0.055675	2.08633
62.55	0.04995	2.095		62.55	0.0557	2.088
62.6	0.050025	2.09667		62.6	0.055725	2.08967
62.65	0.050025	2.09833		62.65	0.0557	2.09133
62.7	0.05005	2.1		62.7	0.055725	2.093
62.75	0.0501	2.10167		62.75	0.05575	2.09467
62.8	0.0502	2.10333		62.8	0.0558	2.09633
62.85	0.050225	2.105		62.85	0.055825	2.098
62.9	0.0502	2.10667		62.9	0.05585	2.09967
62.95	0.0503	2.10833		62.95	0.05595	2.10133
63	0.050375	2.11		63	0.056	2.103
63.05	0.050425	2.11167		63.05	0.056	2.105
63.1	0.050425	2.11367		63.1	0.056	2.10667
63.15	0.0505	2.11533		63.15	0.056025	2.10833
63.2	0.050525	2.117		63.2	0.0561	2.11
63.25	0.05055	2.11867		63.25	0.05605	2.11167
63.3	0.05055	2.12033		63.3	0.056075	2.11333
63.35	0.050575	2.122		63.35	0.0562	2.115
63.4	0.050625	2.12367		63.4	0.056225	2.11667
63.45	0.050725	2.12533		63.45	0.0562	2.11833
63.5	0.0508	2.127		63.5	0.056225	2.12
63.55	0.050875	2.12867		63.55	0.056275	2.12167
63.6	0.050875	2.13033		63.6	0.0563	2.12333
63.65	0.0509	2.132		63.65	0.056275	2.125
63.7	0.0509	2.13367		63.7	0.0563	2.12667
63.75	0.050925	2.13533		63.75	0.056375	2.12833
63.8	0.05095	2.137		63.8	0.0564	2.13
63.85	0.050975	2.13867		63.85	0.05635	2.13167
63.9	0.051	2.14033		63.9	0.0564	2.13333
63.95	0.05105	2.142		63.95	0.0565	2.135
64	0.0511	2.14367		64	0.0565	2.13667
64.05	0.051125	2.14533		64.05	0.056475	2.13833
64.1	0.0512	2.147		64.1	0.056475	2.14
64.15	0.0513	2.14867		64.15	0.05655	2.14167
64.2	0.05135	2.15033		64.2	0.056525	2.14333
64.25	0.051325	2.152		64.25	0.056525	2.145
64.3	0.051325	2.15367		64.3	0.05655	2.14667
64.35	0.051375	2.15533		64.35	0.05665	2.14833
64.4	0.0515	2.157		64.4	0.056625	2.15
64.45	0.051475	2.15867		64.45	0.05665	2.15167
64.5	0.051475	2.16033		64.5	0.0567	2.15333
64.55	0.05155	2.162		64.55	0.056775	2.155
64.6	0.051625	2.16367		64.6	0.0568	2.15667
64.65	0.051625	2.16533		64.65	0.056775	2.15833
64.7	0.05165	2.16733		64.7	0.056825	2.16
64.75	0.05175	2.169		64.75	0.0569	2.16167
64.8	0.051825	2.17067		64.8	0.056925	2.16333
64.85	0.051825	2.17233		64.85	0.05695	2.165
64.9	0.0519	2.174		64.9	0.05695	2.16667
64.95	0.051925	2.17567		64.95	0.056975	2.16833
65	0.05195	2.17733		65	0.056975	2.17
65.05	0.051975	2.179		65.05	0.057025	2.17167
65.1	0.052	2.18067		65.1	0.057125	2.17333
65.15	0.05205	2.18233		65.15	0.0572	2.175
65.2	0.052075	2.184		65.2	0.057275	2.17667
65.25	0.052125	2.18567		65.25	0.057275	2.17833
65.3	0.05215	2.18733		65.3	0.057325	2.18
65.35	0.0522	2.189		65.35	0.05735	2.18167
65.4	0.0523	2.19067		65.4	0.05735	2.18333
65.45	0.05235	2.19233		65.45	0.057325	2.185
65.5	0.0524	2.194		65.5	0.0573	2.18667
65.55	0.052525	2.19567		65.55	0.057375	2.18833
65.6	0.0526	2.19733		65.6	0.057375	2.19
65.65	0.052525	2.199		65.65	0.05735	2.19167
65.7	0.052575	2.20067		65.7	0.057425	2.19333
65.75	0.05265	2.20233		65.75	0.05745	2.195
65.8	0.052725	2.204		65.8	0.057525	2.19667
65.85	0.052725	2.20567		65.85	0.0575	2.19833
65.9	0.052775	2.20733		65.9	0.0575	2.2
65.95	0.052825	2.20933		65.95	0.057575	2.20167
66	0.05285	2.211		66	0.057575	2.20333
66.05	0.052875	2.21267		66.05	0.05755	2.205
66.1	0.052925	2.21433		66.1	0.05755	2.20667
66.15	0.053	2.216		66.15	0.057625	2.20833
66.2	0.05305	2.21767		66.2	0.057625	2.21
66.25	0.053025	2.21933		66.25	0.057675	2.21167
66.3	0.053075	2.221		66.3	0.057675	2.21333
66.35	0.053125	2.22267		66.35	0.0577	2.215
66.4	0.0532	2.22433		66.4	0.05775	2.21667
66.45	0.053175	2.226		66.45	0.057775	2.21833
66.5	0.0532	2.22767		66.5	0.0578	2.22
66.55	0.053325	2.22933		66.55	0.057825	2.22167
66.6	0.053425	2.231		66.6	0.057875	2.22333
66.65	0.0534	2.23267		66.65	0.0579	2.225
66.7	0.053375	2.23433		66.7	0.057925	2.22667
66.75	0.05345	2.236		66.75	0.057975	2.22833
66.8	0.05345	2.23767		66.8	0.058025	2.23
66.85	0.0535	2.23933		66.85	0.058025	2.23167
66.9	0.0535	2.241		66.9	0.05805	2.23333
66.95	0.0536	2.24267		66.95	0.0581	2.235
67	0.053675	2.24433		67	0.0581	2.23667
67.05	0.0537	2.246		67.05	0.0581	2.23867
67.1	0.053775	2.24767		67.1	0.05815	2.24033
67.15	0.053825	2.24933		67.15	0.058175	2.24167
67.2	0.05385	2.251		67.2	0.0582	2.24367
67.25	0.05385	2.25267		67.25	0.0582	2.24533
67.3	0.053875	2.25433		67.3	0.058275	2.247
67.35	0.0539	2.256		67.35	0.058325	2.24867
67.4	0.053925	2.258		67.4	0.058325	2.25033
67.45	0.05395	2.25967		67.45	0.05835	2.252
67.5	0.053975	2.26133		67.5	0.058375	2.25367
67.55	0.0541	2.263		67.55	0.058425	2.25533
67.6	0.054125	2.26467		67.6	0.05845	2.257
67.65	0.054125	2.26633		67.65	0.058525	2.25867
67.7	0.0542	2.268		67.7	0.058575	2.26033
67.75	0.054275	2.26967		67.75	0.0586	2.262
67.8	0.054325	2.27133		67.8	0.05865	2.26367
67.85	0.054325	2.273		67.85	0.0586	2.26533
67.9	0.054375	2.27467		67.9	0.05865	2.267
67.95	0.054425	2.27633		67.95	0.05865	2.26867
68	0.0545	2.278		68	0.0587	2.27033
68.05	0.05455	2.27967		68.05	0.05865	2.272
68.1	0.0546	2.28133		68.1	0.058675	2.27367
68.15	0.05465	2.283		68.15	0.058775	2.27533
68.2	0.0547	2.28467		68.2	0.0588	2.277
68.25	0.054675	2.28633		68.25	0.05875	2.27867
68.3	0.0547	2.288		68.3	0.058825	2.28033
68.35	0.0548	2.28967		68.35	0.05895	2.282
68.4	0.0549	2.29133		68.4	0.058975	2.28367
68.45	0.05495	2.293		68.45	0.058925	2.28533
68.5	0.055	2.29467		68.5	0.058975	2.287
68.55	0.055025	2.29633		68.55	0.059025	2.28867
68.6	0.055025	2.29833		68.6	0.05905	2.29033
68.65	0.05505	2.3		68.65	0.059025	2.292
68.7	0.05505	2.30167		68.7	0.0591	2.29367
68.75	0.0551	2.30333		68.75	0.0591	2.29533
68.8	0.055125	2.305		68.8	0.0591	2.297
68.85	0.05515	2.30667		68.85	0.059075	2.29867
68.9	0.055175	2.30833		68.9	0.05905	2.30033
68.95	0.055225	2.31		68.95	0.0591	2.302
69	0.055275	2.31167		69	0.059125	2.30367
69.05	0.05535	2.31333		69.05	0.0591	2.30533
69.1	0.055425	2.315		69.1	0.05915	2.307
69.15	0.0555	2.31667		69.15	0.059225	2.30867
69.2	0.05555	2.31833		69.2	0.0593	2.31033
69.25	0.055575	2.32		69.25	0.059275	2.31233
69.3	0.05565	2.32167		69.3	0.059275	2.314
69.35	0.055675	2.32333		69.35	0.059325	2.31567
69.4	0.0557	2.325		69.4	0.059375	2.31733
69.45	0.0557	2.32667		69.45	0.059375	2.319
69.5	0.055725	2.32833		69.5	0.0594	2.32067
69.55	0.055775	2.33		69.55	0.059475	2.32233
69.6	0.0558	2.33167		69.6	0.059525	2.324
69.65	0.05585	2.33333		69.65	0.059475	2.32567
69.7	0.055875	2.33533		69.7	0.059525	2.32733
69.75	0.055925	2.337		69.75	0.0596	2.329
69.8	0.05595	2.33867		69.8	0.0596	2.33067
69.85	0.056025	2.34033		69.85	0.059575	2.33233
69.9	0.056025	2.342		69.9	0.059625	2.334
69.95	0.056125	2.34367		69.95	0.059675	2.33567
70	0.0562	2.34533		70	0.0597	2.33733
70.05	0.056275	2.347		70.05	0.059625	2.339
70.1	0.056325	2.34867		70.1	0.0597	2.34067
70.15	0.056375	2.35033		70.15	0.059775	2.34233
70.2	0.056425	2.352		70.2	0.059725	2.344
70.25	0.056475	2.35367		70.25	0.059725	2.34567
70.3	0.0565	2.35533		70.3	0.059725	2.34733
70.35	0.056525	2.357		70.35	0.059825	2.349
70.4	0.056575	2.35867		70.4	0.05985	2.35067
70.45	0.056575	2.36033		70.45	0.05985	2.35233
70.5	0.05665	2.362		70.5	0.0599	2.354
70.55	0.0567	2.36367		70.55	0.059975	2.35567
70.6	0.056775	2.36533		70.6	0.0599	2.35733
70.65	0.0568	2.367		70.65	0.059875	2.359
70.7	0.056825	2.36867		70.7	0.0599	2.36067
70.75	0.056925	2.37033		70.75	0.059975	2.36233
70.8	0.05695	2.37233		70.8	0.05995	2.364
70.85	0.056975	2.374		70.85	0.0599	2.36567
70.9	0.05695	2.37567		70.9	0.05995	2.36733
70.95	0.057	2.37733		70.95	0.060025	2.369
71	0.057025	2.379		71	0.060075	2.37067
71.05	0.057025	2.38067		71.05	0.06	2.37233
71.1	0.057075	2.38233		71.1	0.060025	2.374
71.15	0.0571	2.384		71.15	0.0601	2.37567
71.2	0.0572	2.38567		71.2	0.060175	2.37733
71.25	0.057225	2.38733		71.25	0.06015	2.379
71.3	0.05725	2.389		71.3	0.060125	2.38067
71.35	0.05725	2.39067		71.35	0.060125	2.38233
71.4	0.057325	2.39233		71.4	0.0602	2.384
71.45	0.05735	2.394		71.45	0.06015	2.38567
71.5	0.05735	2.39567		71.5	0.060125	2.38733
71.55	0.05745	2.39733		71.55	0.0602	2.389
71.6	0.057525	2.399		71.6	0.060275	2.39067
71.65	0.057525	2.40067		71.65	0.0603	2.39233
71.7	0.0576	2.40267		71.7	0.0603	2.394
71.75	0.05765	2.40433		71.75	0.060375	2.39567
71.8	0.05775	2.406		71.8	0.060375	2.39733
71.85	0.057775	2.40767		71.85	0.060325	2.399
71.9	0.05775	2.40933		71.9	0.060325	2.40067
71.95	0.0578	2.411		71.95	0.0604	2.40233
72	0.057825	2.41267		72	0.060425	2.404
72.05	0.057775	2.41433		72.05	0.060425	2.40567
72.1	0.057825	2.416		72.1	0.060475	2.40733
72.15	0.057925	2.41767		72.15	0.0605	2.409
72.2	0.058	2.41933		72.2	0.060525	2.41067
72.25	0.058075	2.421		72.25	0.0605	2.41233
72.3	0.0581	2.42267		72.3	0.0605	2.414
72.35	0.058125	2.42433		72.35	0.0605	2.41567
72.4	0.058175	2.426		72.4	0.060525	2.41733
72.45	0.058225	2.42767		72.45	0.0605	2.419
72.5	0.0583	2.42933		72.5	0.060575	2.42067
72.55	0.058375	2.431		72.55	0.060675	2.42233
72.6	0.058475	2.43267		72.6	0.0607	2.424
72.65	0.0585	2.43433		72.65	0.0607	2.42567
72.7	0.05855	2.436		72.7	0.06075	2.42733
72.75	0.0586	2.43767		72.75	0.06085	2.429
72.8	0.0586	2.43933		72.8	0.060875	2.43067
72.85	0.0586	2.441		72.85	0.060825	2.43267
72.9	0.058675	2.44267		72.9	0.06085	2.43433
72.95	0.058775	2.44433		72.95	0.0609	2.436
73	0.05885	2.446		73	0.0609	2.43767
73.05	0.0588	2.44767		73.05	0.060825	2.43933
73.1	0.05885	2.44933		73.1	0.0609	2.441
73.15	0.0589	2.451		73.15	0.061	2.44267
73.2	0.058925	2.45267		73.2	0.061	2.44433
73.25	0.05895	2.45433		73.25	0.060925	2.446
73.3	0.058975	2.456		73.3	0.0609	2.44767
73.35	0.05905	2.45767		73.35	0.06105	2.44933
73.4	0.059125	2.45967		73.4	0.06105	2.451
73.45	0.05915	2.46133		73.45	0.061025	2.45267
73.5	0.0592	2.46267		73.5	0.06105	2.45433
73.55	0.059225	2.46467		73.55	0.0611	2.456
73.6	0.05925	2.46633		73.6	0.06115	2.45767
73.65	0.05925	2.468		73.65	0.061125	2.45933
73.7	0.0593	2.46967		73.7	0.061175	2.461
73.75	0.059375	2.47133		73.75	0.0612	2.46267
73.8	0.05945	2.473		73.8	0.061225	2.46433
73.85	0.0595	2.47467		73.85	0.0612	2.466
73.9	0.05955	2.47633		73.9	0.06115	2.46767
73.95	0.059575	2.478		73.95	0.061225	2.46933
74	0.059625	2.47967		74	0.0612	2.471
74.05	0.0596	2.48133		74.05	0.061225	2.47267
74.1	0.059625	2.483		74.1	0.0613	2.47433
74.15	0.059675	2.48467		74.15	0.06135	2.476
74.2	0.05975	2.48633		74.2	0.0614	2.47767
74.25	0.0598	2.488		74.25	0.061375	2.47933
74.3	0.059825	2.48967		74.3	0.061425	2.481
74.35	0.0599	2.49133		74.35	0.061475	2.48267
74.4	0.06	2.493		74.4	0.06155	2.48433
74.45	0.060025	2.49467		74.45	0.061525	2.486
74.5	0.060025	2.49633		74.5	0.06155	2.48767
74.55	0.06005	2.498		74.55	0.0616	2.48933
74.6	0.06005	2.49967		74.6	0.061625	2.491
74.65	0.060075	2.50133		74.65	0.061625	2.49267
74.7	0.06005	2.503		74.7	0.06165	2.49433
74.75	0.0601	2.50467		74.75	0.0617	2.496
74.8	0.06015	2.50633		74.8	0.061775	2.49767
74.85	0.0602	2.508		74.85	0.061775	2.49933
74.9	0.0602	2.50967		74.9	0.061825	2.501
74.95	0.0603	2.51167		74.95	0.061875	2.50267
75	0.06035	2.513		75	0.061925	2.50433
75.05	0.060325	2.51467		75.05	0.061925	2.506
75.1	0.06035	2.51667		75.1	0.06195	2.50767
75.15	0.0604	2.51833		75.15	0.062025	2.50933
75.2	0.0605	2.52		75.2	0.06205	2.511
75.25	0.0605	2.52167		75.25	0.062	2.51267
75.3	0.060525	2.52333		75.3	0.062	2.51433
75.35	0.060625	2.525		75.35	0.062075	2.516
75.4	0.060675	2.52667		75.4	0.0621	2.51767
75.45	0.060675	2.52833		75.45	0.06205	2.51933
75.5	0.0607	2.53		75.5	0.0621	2.521
75.55	0.06075	2.53167		75.55	0.06215	2.52267
75.6	0.06075	2.53333		75.6	0.062175	2.52433
75.65	0.0608	2.535		75.65	0.06215	2.526
75.7	0.060825	2.53667		75.7	0.062175	2.52767
75.75	0.060825	2.53833		75.75	0.06225	2.52933
75.8	0.0609	2.54		75.8	0.062225	2.531
75.85	0.0609	2.54167		75.85	0.062175	2.53267
75.9	0.06095	2.54333		75.9	0.0622	2.53433
75.95	0.061025	2.545		75.95	0.062275	2.536
76	0.0611	2.54667		76	0.0623	2.53767
76.05	0.0611	2.54833		76.05	0.06225	2.53933
76.1	0.0611	2.55		76.1	0.062325	2.541
76.15	0.0612	2.55167		76.15	0.0624	2.54267
76.2	0.06125	2.55333		76.2	0.0624	2.54433
76.25	0.06125	2.555		76.25	0.062425	2.546
76.3	0.061225	2.55667		76.3	0.062425	2.54767
76.35	0.061275	2.55833		76.35	0.06245	2.54933
76.4	0.061275	2.56		76.4	0.06245	2.551
76.45	0.061275	2.56167		76.45	0.06245	2.55267
76.5	0.061275	2.56333		76.5	0.062475	2.55433
76.55	0.06135	2.565		76.55	0.0625	2.556
76.6	0.0614	2.56667		76.6	0.06255	2.55767
76.65	0.0614	2.56867		76.65	0.062525	2.55933
76.7	0.06145	2.57		76.7	0.062525	2.561
76.75	0.061525	2.572		76.75	0.062575	2.56267
76.8	0.06155	2.57367		76.8	0.062575	2.56433
76.85	0.061575	2.57533		76.85	0.06255	2.566
76.9	0.061625	2.577		76.9	0.062575	2.56767
76.95	0.06165	2.57867		76.95	0.062675	2.56933
77	0.061675	2.58033		77	0.0627	2.571
77.05	0.06165	2.582		77.05	0.0627	2.57267
77.1	0.0617	2.58367		77.1	0.062775	2.57433
77.15	0.06175	2.58533		77.15	0.06285	2.576
77.2	0.061825	2.587		77.2	0.06285	2.57767
77.25	0.0619	2.58867		77.25	0.0628	2.57933
77.3	0.061925	2.59033		77.3	0.06285	2.581
77.35	0.06195	2.592		77.35	0.06295	2.58267
77.4	0.06195	2.59367		77.4	0.063	2.58433
77.45	0.062	2.59533		77.45	0.06295	2.586
77.5	0.06205	2.597		77.5	0.063	2.58767
77.55	0.062125	2.59867		77.55	0.0631	2.58933
77.6	0.062175	2.60033		77.6	0.0631	2.591
77.65	0.062175	2.602		77.65	0.06305	2.59267
77.7	0.06225	2.60367		77.7	0.063075	2.59433
77.75	0.062325	2.60533		77.75	0.06315	2.596
77.8	0.0624	2.607		77.8	0.0631	2.59767
77.85	0.062375	2.60867		77.85	0.063025	2.59933
77.9	0.062425	2.61033		77.9	0.0631	2.601
77.95	0.0625	2.612		77.95	0.06315	2.603
78	0.062525	2.61367		78	0.063175	2.60467
78.05	0.0625	2.61533		78.05	0.06305	2.606
78.1	0.06255	2.617		78.1	0.063125	2.608
78.15	0.062575	2.61867		78.15	0.06325	2.60967
78.2	0.06265	2.62033		78.2	0.06325	2.611
78.25	0.0626	2.622		78.25	0.0633	2.61267
78.3	0.0626	2.62367		78.3	0.06325	2.61433
78.35	0.062675	2.62533		78.35	0.063325	2.616
78.4	0.0627	2.62733		78.4	0.063375	2.61767
78.45	0.062725	2.62867		78.45	0.06335	2.61933
78.5	0.06275	2.63033		78.5	0.063375	2.621
78.55	0.0628	2.63233		78.55	0.06345	2.62267
78.6	0.062825	2.634		78.6	0.06345	2.62433
78.65	0.0628	2.63567		78.65	0.063425	2.626
78.7	0.0628	2.63733		78.7	0.063425	2.628
78.75	0.062875	2.639		78.75	0.06345	2.62967
78.8	0.062925	2.64067		78.8	0.063475	2.63133
78.85	0.062925	2.64233		78.85	0.063425	2.633
78.9	0.063025	2.644		78.9	0.063475	2.63467
78.95	0.063125	2.64567		78.95	0.063525	2.63633
79	0.063175	2.64733		79	0.063525	2.638
79.05	0.063175	2.649		79.05	0.0636	2.63967
79.1	0.0632	2.65067		79.1	0.063625	2.64133
79.15	0.063225	2.65233		79.15	0.0637	2.643
79.2	0.06325	2.654		79.2	0.06375	2.64467
79.25	0.06325	2.65567		79.25	0.06375	2.64633
79.3	0.06325	2.65733		79.3	0.0638	2.648
79.35	0.06325	2.659		79.35	0.063825	2.64967
79.4	0.0633	2.66067		79.4	0.063825	2.65133
79.45	0.06335	2.66233		79.45	0.063775	2.653
79.5	0.0634	2.664		79.5	0.06385	2.65467
79.55	0.063475	2.66567		79.55	0.063925	2.65633
79.6	0.063525	2.66733		79.6	0.06395	2.658
79.65	0.063525	2.669		79.65	0.063925	2.65967
79.7	0.0636	2.67067		79.7	0.063925	2.66133
79.75	0.06365	2.67233		79.75	0.063975	2.663
79.8	0.063675	2.674		79.8	0.06395	2.66467
79.85	0.063675	2.676		79.85	0.063875	2.66633
79.9	0.063725	2.67733		79.9	0.0639	2.668
79.95	0.063775	2.679		79.95	0.064	2.66967
80	0.06385	2.68067		80	0.064025	2.67133
80.05	0.063875	2.68233		80.05	0.06405	2.673
80.1	0.063875	2.68433		80.1	0.064125	2.67467
80.15	0.063925	2.686		80.15	0.06415	2.67633
80.2	0.06395	2.68767		80.2	0.064175	2.678
80.25	0.063975	2.68933		80.25	0.064125	2.67967
80.3	0.06395	2.691		80.3	0.06415	2.68133
80.35	0.063975	2.69267		80.35	0.0642	2.683
80.4	0.06405	2.69433		80.4	0.064225	2.68467
80.45	0.064075	2.696		80.45	0.0642	2.68633
80.5	0.064075	2.69767		80.5	0.064225	2.688
80.55	0.0641	2.69933		80.55	0.064325	2.68967
80.6	0.064125	2.701		80.6	0.064325	2.69133
80.65	0.064125	2.70267		80.65	0.064375	2.693
80.7	0.06415	2.70433		80.7	0.064375	2.69467
80.75	0.0642	2.706		80.75	0.06445	2.69633
80.8	0.064275	2.70767		80.8	0.0645	2.698
80.85	0.0643	2.70933		80.85	0.064475	2.69967
80.9	0.064375	2.711		80.9	0.0645	2.70133
80.95	0.064425	2.71267		80.95	0.0645	2.703
81	0.0645	2.71433		81	0.064575	2.70467
81.05	0.06445	2.716		81.05	0.064525	2.70633
81.1	0.06445	2.71767		81.1	0.064525	2.708
81.15	0.064525	2.71933		81.15	0.064575	2.70967
81.2	0.064575	2.721		81.2	0.064625	2.71133
81.25	0.064625	2.72267		81.25	0.0646	2.713
81.3	0.064625	2.72433		81.3	0.064625	2.71467
81.35	0.0647	2.726		81.35	0.064675	2.71633
81.4	0.0647	2.72767		81.4	0.064725	2.718
81.45	0.064725	2.72933		81.45	0.0647	2.71967
81.5	0.064775	2.731		81.5	0.064725	2.72133
81.55	0.064825	2.73267		81.55	0.064775	2.723
81.6	0.064875	2.73433		81.6	0.064775	2.72467
81.65	0.06485	2.736		81.65	0.064725	2.72633
81.7	0.064875	2.738		81.7	0.06475	2.728
81.75	0.064925	2.73967		81.75	0.064875	2.72967
81.8	0.064925	2.74133		81.8	0.0649	2.73133
81.85	0.064925	2.743		81.85	0.064875	2.733
81.9	0.06495	2.74467		81.9	0.0649	2.73467
81.95	0.065025	2.74633		81.95	0.064975	2.73633
82	0.0651	2.748		82	0.06495	2.738
82.05	0.065125	2.74967		82.05	0.06495	2.73967
82.1	0.06515	2.75133		82.1	0.064975	2.74133
82.15	0.065225	2.753		82.15	0.064975	2.743
82.2	0.06525	2.75467		82.2	0.064975	2.74467
82.25	0.065275	2.75633		82.25	0.065	2.74633
82.3	0.0653	2.758		82.3	0.065025	2.748
82.35	0.065325	2.75967		82.35	0.065075	2.74967
82.4	0.065375	2.76133		82.4	0.0651	2.75133
82.45	0.0654	2.763		82.45	0.0651	2.753
82.5	0.0654	2.76467		82.5	0.065075	2.75467
82.55	0.065425	2.76633		82.55	0.0651	2.75633
82.6	0.065475	2.768		82.6	0.065125	2.758
82.65	0.065525	2.76967		82.65	0.0651	2.75967
82.7	0.065575	2.77133		82.7	0.065125	2.76133
82.75	0.065625	2.773		82.75	0.06515	2.763
82.8	0.0657	2.77467		82.8	0.0652	2.76467
82.85	0.065725	2.77633		82.85	0.065225	2.76633
82.9	0.0657	2.778		82.9	0.065225	2.768
82.95	0.06575	2.77967		82.95	0.065275	2.76967
83	0.065825	2.78133		83	0.065275	2.77133
83.05	0.0658	2.78333		83.05	0.065275	2.773
83.1	0.065775	2.785		83.1	0.06535	2.77467
83.15	0.06585	2.78667		83.15	0.065375	2.77633
83.2	0.0659	2.78833		83.2	0.0654	2.778
83.25	0.065925	2.79		83.25	0.0654	2.77967
83.3	0.065925	2.79167		83.3	0.0654	2.78133
83.35	0.066	2.79333		83.35	0.0654	2.783
83.4	0.066025	2.795		83.4	0.0654	2.78467
83.45	0.06605	2.79667		83.45	0.06535	2.78633
83.5	0.066075	2.79833		83.5	0.06535	2.788
83.55	0.0661	2.8		83.55	0.0654	2.78967
83.6	0.066125	2.80167		83.6	0.0654	2.79133
83.65	0.066125	2.80333		83.65	0.065425	2.793
83.7	0.066075	2.805		83.7	0.065425	2.79467
83.75	0.066125	2.80667		83.75	0.065475	2.79633
83.8	0.06615	2.80833		83.8	0.065475	2.798
83.85	0.06615	2.81		83.85	0.06545	2.79967
83.9	0.066225	2.81167		83.9	0.06545	2.80133
83.95	0.06625	2.81333		83.95	0.0655	2.803
84	0.066275	2.815		84	0.0655	2.80467
84.05	0.066275	2.81667		84.05	0.065475	2.80633
84.1	0.066325	2.81833		84.1	0.06555	2.808
84.15	0.06635	2.82		84.15	0.065575	2.80967
84.2	0.0664	2.82167		84.2	0.065575	2.81133
84.25	0.06645	2.82333		84.25	0.0655	2.813
84.3	0.066475	2.825		84.3	0.065525	2.81467
84.35	0.066525	2.82667		84.35	0.06555	2.81633
84.4	0.06655	2.82833		84.4	0.06555	2.818
84.45	0.06655	2.83		84.45	0.06555	2.81967
84.5	0.06655	2.83167		84.5	0.065625	2.82133
84.55	0.066575	2.83333		84.55	0.065725	2.823
84.6	0.066575	2.835		84.6	0.065775	2.82467
84.65	0.0666	2.83667		84.65	0.065775	2.82633
84.7	0.066675	2.83833		84.7	0.0658	2.828
84.75	0.066725	2.84		84.75	0.0659	2.82967
84.8	0.066775	2.84167		84.8	0.06595	2.83167
84.85	0.066725	2.84333		84.85	0.0659	2.83333
84.9	0.066775	2.845		84.9	0.06595	2.835
84.95	0.066875	2.84667		84.95	0.066	2.83667
85	0.066875	2.84833		85	0.06595	2.83833
85.05	0.0669	2.85		85.05	0.065925	2.84
85.1	0.0669	2.85167		85.1	0.065925	2.84167
85.15	0.06695	2.85367		85.15	0.066	2.84333
85.2	0.066975	2.85533		85.2	0.066	2.845
85.25	0.06695	2.857		85.25	0.06605	2.84667
85.3	0.06695	2.85867		85.3	0.066075	2.84833
85.35	0.066975	2.86033		85.35	0.0661	2.85
85.4	0.067025	2.862		85.4	0.0661	2.85167
85.45	0.06705	2.86367		85.45	0.06605	2.85333
85.5	0.0671	2.86533		85.5	0.066125	2.855
85.55	0.067175	2.867		85.55	0.066125	2.85667
85.6	0.06725	2.86867		85.6	0.06615	2.85833
85.65	0.06725	2.87033		85.65	0.0662	2.86
85.7	0.06725	2.872		85.7	0.0662	2.86167
85.75	0.067275	2.87367		85.75	0.066275	2.86333
85.8	0.0673	2.87533		85.8	0.066275	2.865
85.85	0.067275	2.877		85.85	0.066275	2.86667
85.9	0.06725	2.87867		85.9	0.066325	2.86833
85.95	0.067275	2.88033		85.95	0.066425	2.87
86	0.067325	2.882		86	0.06645	2.87167
86.05	0.067325	2.88367		86.05	0.06635	2.87333
86.1	0.067325	2.88533		86.1	0.0664	2.875
86.15	0.067425	2.887		86.15	0.0664	2.87667
86.2	0.0675	2.88867		86.2	0.066425	2.87833
86.25	0.067475	2.89033		86.25	0.066325	2.88
86.3	0.0675	2.892		86.3	0.066325	2.88167
86.35	0.067525	2.89367		86.35	0.0664	2.88333
86.4	0.06755	2.89533		86.4	0.0664	2.885
86.45	0.067575	2.897		86.45	0.066425	2.88667
86.5	0.06755	2.89867		86.5	0.0664	2.88833
86.55	0.06755	2.90033		86.55	0.06645	2.89
86.6	0.067575	2.902		86.6	0.066475	2.89167
86.65	0.067625	2.904		86.65	0.066475	2.89333
86.7	0.06765	2.90567		86.7	0.066475	2.895
86.75	0.067675	2.90733		86.75	0.066525	2.89667
86.8	0.0677	2.909		86.8	0.06655	2.89833
86.85	0.067725	2.91067		86.85	0.06655	2.9
86.9	0.067775	2.91233		86.9	0.066575	2.90167
86.95	0.067825	2.914		86.95	0.06665	2.90333
87	0.06785	2.91567		87	0.066675	2.905
87.05	0.067825	2.91733		87.05	0.066625	2.90667
87.1	0.06785	2.919		87.1	0.06665	2.90833
87.15	0.0679	2.92067		87.15	0.0667	2.91
87.2	0.0679	2.92233		87.2	0.06675	2.91167
87.25	0.06795	2.924		87.25	0.066725	2.91333
87.3	0.068	2.92567		87.3	0.066725	2.915
87.35	0.06805	2.92733		87.35	0.0668	2.91667
87.4	0.06805	2.929		87.4	0.0668	2.91833
87.45	0.068075	2.93067		87.45	0.066825	2.92
87.5	0.06805	2.93233		87.5	0.0669	2.92167
87.55	0.0681	2.934		87.55	0.066975	2.92333
87.6	0.068075	2.93567		87.6	0.06695	2.925
87.65	0.068125	2.93733		87.65	0.066825	2.92667
87.7	0.06815	2.939		87.7	0.06695	2.92833
87.75	0.0682	2.941		87.75	0.067025	2.93
87.8	0.06825	2.94267		87.8	0.06695	2.93167
87.85	0.068225	2.94433		87.85	0.0669	2.93333
87.9	0.068275	2.946		87.9	0.0669	2.935
87.95	0.0683	2.94767		87.95	0.06695	2.937
88	0.068325	2.94933		88	0.06695	2.93867
88.05	0.068325	2.951		88.05	0.0669	2.94033
88.1	0.0683	2.95267		88.1	0.06695	2.942
				88.15	0.067	2.94367
1- 2				88.2	0.067025	2.94533
Time	Load	Strain		88.25	0.067025	2.947
sec	N	mm		88.3	0.06705	2.94867
0	0.0002	0		88.35	0.067075	2.95033
0.05	0.0002	0.001		88.4	0.067075	2.952
0.1	0.000325	0.00233		88.45	0.06705	2.95367
0.15	0.000325	0.004		88.5	0.067125	2.95533
0.2	0.000325	0.00567		88.55	0.0672	2.957
0.25	0.000425	0.00733		88.6	0.06725	2.95867
0.3	0.000425	0.009		88.65	0.067175	2.96033
0.35	0.00035	0.0103		88.7	0.067175	2.962
0.4	0.00025	0.012		88.75	0.0673	2.96367
0.45	0.00025	0.0137		88.8	0.0673	2.96533
0.5	0.00035	0.0153		88.85	0.06725	2.967
0.55	0.000325	0.017		88.9	0.0672	2.96867
0.6	0.000325	0.0187		88.95	0.067275	2.97033
0.65	0.000325	0.0203		89	0.0673	2.972
0.7	0.000375	0.022		89.05	0.067225	2.97367
0.75	0.0004	0.0237		89.1	0.067275	2.97533
0.8	0.0003	0.025		89.15	0.06735	2.977
0.85	0.00035	0.0267		89.2	0.06745	2.97867
0.9	0.00045	0.0283		89.25	0.0674	2.98033
0.95	0.000525	0.03		89.3	0.0674	2.982
1	0.0005	0.0317		89.35	0.06745	2.98367
1.05	0.0004	0.0333		89.4	0.06745	2.98533
1.1	0.0005	0.035		89.45	0.067425	2.987
1.15	0.0005	0.0367		89.5	0.06745	2.98867
1.2	0.0005	0.0383		89.55	0.067525	2.99033
1.25	0.000525	0.04		89.6	0.067525	2.992
1.3	0.0006	0.0417		89.65	0.0675	2.99367
1.35	0.0006	0.043		89.7	0.067525	2.99533
1.4	0.0005	0.0447		89.75	0.06755	2.997
1.45	0.000475	0.0463		89.8	0.0676	2.99867
1.5	0.000475	0.048		89.85	0.067525	3.00033
1.55	0.000525	0.0497		89.9	0.067475	3.002
1.6	0.000525	0.0513
1.65	0.0007	0.053		1- 2
1.7	0.0007	0.0547		Time	Load	Strain
1.75	0.00065	0.0563		sec	N	mm
1.8	0.000525	0.058		0	0.000375	0
1.85	0.0005	0.0593		0.05	0.000325	0.000667
1.9	0.000575	0.061		0.1	0.0003	0.002
1.95	0.00065	0.0627		0.15	0.000325	0.00367
2	0.000675	0.0643		0.2	0.0003	0.00533
2.05	0.00075	0.066		0.25	0.00025	0.007
2.1	0.00075	0.0677		0.3	0.000275	0.00867
2.15	0.000675	0.0693		0.35	0.0003	0.0103
2.2	0.00055	0.071		0.4	0.0003	0.012
2.25	0.00055	0.0727		0.45	0.000275	0.0137
2.3	0.0007	0.074		0.5	0.00025	0.0153
2.35	0.000825	0.0757		0.55	0.000325	0.017
2.4	0.000775	0.0773		0.6	0.000375	0.0183
2.45	0.000775	0.079		0.65	0.000325	0.02
2.5	0.00075	0.0807		0.7	0.000325	0.0217
2.55	0.00065	0.0823		0.75	0.000425	0.0233
2.6	0.0006	0.084		0.8	0.00045	0.025
2.65	0.0006	0.0857		0.85	0.00035	0.0267
2.7	0.000825	0.0873		0.9	0.000325	0.0283
2.75	0.0009	0.089		0.95	0.0004	0.03
2.8	0.0009	0.0907		1	0.000425	0.0317
2.85	0.000875	0.092		1.05	0.00035	0.0333
2.9	0.0008	0.0937		1.1	0.000325	0.035
2.95	0.00075	0.0953		1.15	0.0004	0.0367
3	0.00075	0.097		1.2	0.0004	0.0383
3.05	0.0009	0.0987		1.25	0.00035	0.04
3.1	0.00105	0.100333		1.3	0.00035	0.0417
3.15	0.00105	0.102		1.35	0.0004	0.0433
3.2	0.001025	0.103667		1.4	0.000425	0.045
3.25	0.000975	0.105333		1.45	0.0004	0.0467
3.3	0.000975	0.107		1.5	0.0004	0.0483
3.35	0.000975	0.108667		1.55	0.000425	0.05
3.4	0.00105	0.110333		1.6	0.00045	0.0513
3.45	0.001175	0.112		1.65	0.000375	0.053
3.5	0.001175	0.113667		1.7	0.000375	0.0547
3.55	0.001125	0.115333		1.75	0.000425	0.0563
3.6	0.00095	0.117		1.8	0.0005	0.058
3.65	0.00095	0.118667		1.85	0.000425	0.0597
3.7	0.000975	0.120333		1.9	0.000475	0.0613
3.75	0.001125	0.122		1.95	0.0006	0.063
3.8	0.001225	0.123667		2	0.000525	0.0647
3.85	0.001275	0.125333		2.05	0.000575	0.0663
3.9	0.001275	0.127		2.1	0.000575	0.068
3.95	0.001225	0.128333		2.15	0.00065	0.0697
4	0.0012	0.13		2.2	0.0007	0.0713
4.05	0.0012	0.131667		2.25	0.00065	0.073
4.1	0.00145	0.133333		2.3	0.000725	0.0747
4.15	0.0016	0.135		2.35	0.0008	0.0763
4.2	0.0016	0.136667		2.4	0.0008	0.078
4.25	0.001575	0.138333		2.45	0.000775	0.0797
4.3	0.001525	0.14		2.5	0.000775	0.0813
4.35	0.001525	0.141667		2.55	0.000825	0.083
4.4	0.00155	0.143333		2.6	0.000875	0.0847
4.45	0.0017	0.145		2.65	0.000875	0.0863
4.5	0.0019	0.146667		2.7	0.000925	0.088
4.55	0.0019	0.148333		2.75	0.001	0.0897
4.6	0.00185	0.15		2.8	0.0011	0.0913
4.65	0.00175	0.151667		2.85	0.0011	0.093
4.7	0.001725	0.153333		2.9	0.0012	0.0947
4.75	0.001725	0.155		2.95	0.001275	0.0963
4.8	0.0018	0.156667		3	0.0014	0.098
4.85	0.002	0.158333		3.05	0.00145	0.0993
4.9	0.002	0.16		3.1	0.001525	0.101
4.95	0.00195	0.161667		3.15	0.00165	0.102667
5	0.0018	0.163667		3.2	0.001675	0.104667
5.05	0.0018	0.165333		3.25	0.001725	0.106333
5.1	0.001925	0.166667		3.3	0.001825	0.107667
5.15	0.002075	0.168667		3.35	0.00185	0.109667
5.2	0.0022	0.170333		3.4	0.0019	0.111
5.25	0.002225	0.171667		3.45	0.001925	0.113
5.3	0.002225	0.173667		3.5	0.00205	0.114333
5.35	0.00215	0.175333		3.55	0.0022	0.116
5.4	0.002125	0.177		3.6	0.002325	0.117667
5.45	0.002125	0.178667		3.65	0.0024	0.119333
5.5	0.00235	0.180333		3.7	0.002425	0.121
5.55	0.0025	0.182		3.75	0.00255	0.122667
5.6	0.0025	0.183667		3.8	0.00265	0.124333
5.65	0.002475	0.185333		3.85	0.002725	0.126333
5.7	0.002475	0.187		3.9	0.002825	0.128
5.75	0.002475	0.188667		3.95	0.0029	0.129667
5.8	0.002525	0.190333		4	0.00295	0.131333
5.85	0.002725	0.192		4.05	0.00295	0.133
5.9	0.0028	0.193667		4.1	0.003025	0.134667
5.95	0.0028	0.195333		4.15	0.003175	0.136333
6	0.002725	0.197		4.2	0.003325	0.138
6.05	0.002725	0.198667		4.25	0.00345	0.139667
6.1	0.002725	0.200333		4.3	0.0035	0.141333
6.15	0.002825	0.202		4.35	0.0036	0.143
6.2	0.003	0.203667		4.4	0.003725	0.144667
6.25	0.0031	0.205333		4.45	0.003775	0.146333
6.3	0.0031	0.207		4.5	0.003925	0.148
6.35	0.00305	0.208667		4.55	0.004025	0.149667
6.4	0.00295	0.210333		4.6	0.0041	0.151333
6.45	0.00295	0.212		4.65	0.00415	0.153
6.5	0.003175	0.213667		4.7	0.0042	0.154667
6.55	0.003425	0.215333		4.75	0.0043	0.156333
6.6	0.003425	0.217		4.8	0.004375	0.158
6.65	0.00345	0.218667		4.85	0.00445	0.159667
6.7	0.003375	0.220333		4.9	0.004525	0.161333
6.75	0.00335	0.222		4.95	0.0046	0.163
6.8	0.00335	0.223667		5	0.004675	0.164667
6.85	0.00345	0.225667		5.05	0.00475	0.166333
6.9	0.0036	0.227333		5.1	0.004825	0.168
6.95	0.003675	0.229		5.15	0.0049	0.169667
7	0.003675	0.230667		5.2	0.005	0.171333
7.05	0.003575	0.232333		5.25	0.0051	0.173333
7.1	0.0036	0.234		5.3	0.005225	0.175
7.15	0.0036	0.235667		5.35	0.005325	0.176667
7.2	0.00375	0.237333		5.4	0.005425	0.178333
7.25	0.00385	0.239		5.45	0.00545	0.18
7.3	0.00385	0.240667		5.5	0.005525	0.181667
7.35	0.003825	0.242333		5.55	0.005625	0.183333
7.4	0.00375	0.244		5.6	0.0057	0.185
7.45	0.00375	0.245667		5.65	0.00575	0.186667
7.5	0.003925	0.247333		5.7	0.0059	0.188333
7.55	0.0041	0.249		5.75	0.005975	0.19
7.6	0.004175	0.250667		5.8	0.006075	0.191667
7.65	0.004175	0.252333		5.85	0.00615	0.193333
7.7	0.004225	0.254		5.9	0.006225	0.195
7.75	0.0042	0.255667		5.95	0.006375	0.196667
7.8	0.0042	0.257333		6	0.006475	0.198333
7.85	0.004325	0.259		6.05	0.0066	0.2
7.9	0.004575	0.260667		6.1	0.006675	0.201667
7.95	0.0046	0.262333		6.15	0.0068	0.203333
8	0.0046	0.264		6.2	0.0069	0.205
8.05	0.0046	0.265667		6.25	0.006975	0.206667
8.1	0.004675	0.267333		6.3	0.0071	0.208333
8.15	0.004675	0.269		6.35	0.007175	0.21
8.2	0.0047	0.270667		6.4	0.007225	0.211667
8.25	0.004875	0.272333		6.45	0.0073	0.213333
8.3	0.004875	0.274		6.5	0.00735	0.215
8.35	0.004825	0.275667		6.55	0.007475	0.216667
8.4	0.0047	0.277333		6.6	0.00755	0.218333
8.45	0.0047	0.279		6.65	0.00765	0.22
8.5	0.00485	0.280667		6.7	0.007775	0.221667
8.55	0.005025	0.282333		6.75	0.0079	0.223333
8.6	0.005075	0.284		6.8	0.008	0.225
8.65	0.005125	0.285667		6.85	0.008075	0.226667
8.7	0.005275	0.287333		6.9	0.00825	0.228333
8.75	0.00525	0.289		6.95	0.008325	0.23
8.8	0.00525	0.290667		7	0.008375	0.231667
8.85	0.0053	0.292333		7.05	0.008425	0.233333
8.9	0.00555	0.294		7.1	0.008475	0.235
8.95	0.00555	0.295667		7.15	0.008575	0.236667
9	0.00545	0.297333		7.2	0.008625	0.238333
9.05	0.005475	0.299		7.25	0.0087	0.24
9.1	0.00555	0.300667		7.3	0.0088	0.241667
9.15	0.00555	0.302333		7.35	0.008925	0.243333
9.2	0.005575	0.304333		7.4	0.00905	0.245
9.25	0.00575	0.306		7.45	0.009125	0.246667
9.3	0.00575	0.307667		7.5	0.009225	0.248333
9.35	0.005725	0.309333		7.55	0.00935	0.25
9.4	0.005675	0.311		7.6	0.009475	0.251667
9.45	0.005675	0.312667		7.65	0.00955	0.253333
9.5	0.0058	0.314333		7.7	0.009625	0.255
9.55	0.005975	0.316		7.75	0.0097	0.256667
9.6	0.006025	0.317667		7.8	0.009775	0.258333
9.65	0.00605	0.319333		7.85	0.009825	0.26
9.7	0.006125	0.321		7.9	0.00995	0.261667
9.75	0.006075	0.322667		7.95	0.010025	0.263667
9.8	0.006075	0.324333		8	0.010125	0.265
9.85	0.006175	0.326		8.05	0.010175	0.266667
9.9	0.0063	0.327667		8.1	0.01025	0.268667
9.95	0.006325	0.329333		8.15	0.01035	0.270333
10	0.006325	0.331		8.2	0.010425	0.272
10.05	0.006475	0.332667		8.25	0.0105	0.273667
10.1	0.0065	0.334333		8.3	0.0106	0.275333
10.15	0.0066	0.336		8.35	0.010675	0.277
10.2	0.0067	0.337667		8.4	0.010775	0.278667
10.25	0.00685	0.339333		8.45	0.0109	0.280333
10.3	0.00685	0.341		8.5	0.010975	0.282
10.35	0.0068	0.342667		8.55	0.01105	0.283667
10.4	0.0067	0.344333		8.6	0.011125	0.285333
10.45	0.0067	0.346		8.65	0.011175	0.287
10.5	0.006825	0.347667		8.7	0.011225	0.288667
10.55	0.006975	0.349333		8.75	0.01135	0.290333
10.6	0.006975	0.351		8.8	0.01145	0.292
10.65	0.00705	0.352667		8.85	0.011525	0.293667
10.7	0.007175	0.354333		8.9	0.0116	0.295333
10.75	0.007175	0.356		8.95	0.011725	0.297
10.8	0.007275	0.357667		9	0.011875	0.298667
10.85	0.007325	0.359333		9.05	0.011925	0.300333
10.9	0.0075	0.361		9.1	0.012075	0.302
10.95	0.0075	0.362667		9.15	0.01215	0.303667
11	0.0075	0.364667		9.2	0.0122	0.305333
11.05	0.007525	0.366333		9.25	0.0122	0.307
11.1	0.007575	0.367667		9.3	0.012275	0.308667
11.15	0.007625	0.369667		9.35	0.0124	0.310333
11.2	0.0077	0.371333		9.4	0.012475	0.312333
11.25	0.007825	0.373		9.45	0.01255	0.314
11.3	0.007825	0.374667		9.5	0.0126	0.315667
11.35	0.007875	0.376333		9.55	0.0127	0.317333
11.4	0.00785	0.378		9.6	0.0128	0.319
[truncated: 66,979 more rows]
